# Supplementary material for: Metabolic shifts in tryptophan pathways during acute pancreatitis infections
Source: JCI Insight. 2025 Mar 10;10(5):e186745. doi: 10.1172/jci.insight.186745 (PMC11949050; doi:10.1172/jci.insight.186745)
Supplement: Supplemental table 6 [file jciinsight-10-186745-s175.xlsx]

## Sheet: Discovery
Number	Fecal samples	Plasma samples	Gender(0=female, 1=male)	Age	In hospital stay	MAP/MSAP/SAP	BISAP	APACHE II	Inducement (B=bile; A=Alcohol; H= hyperlipidemia)	PCT ng/mL	ICU stay length （day）	Mortality (1=death)	IL-10	IC(0/1)	IC-multi-site (0/1)	IC-sites	IPN（0/1）	The time between the first detection of infection and admission to the ICU	The site and pathogen of the first diagnosis of infection	The causative agent of the infection was first diagnosed
P1			1	41	18	MSAP	3	4	H	0.42	10	0	47.4293	0			0
P10			1	37	93	SAP	3	24	H	15.9	93	0	70.3438	1	1	Lung、Urine、Abdominal	1	11	Abdominal	A. baumannii
P11			1	31	42	MSAP	3	11	B	2.59	11	0	9.89805	1	0	Lung	0	5	Pulmonary	K. pneumoniae
P12			1	35	18	SAP	4	7	H	6.77	15	0	6.21766	1	0	Lung	0	8	Pulmonary	A. baumannii
P13	Unqualified Microbiota data		0	58	26	SAP	3	7	B,H	2.56	15	0	N/A	1	0	Lung	0	3	Pulmonary	A. junii
P14			0	64	53	MSAP	4	6	B	0.93	25	0	7.20995	1	0	Abdominal	0	34	Bile duct	K. pneumoniae
P15			1	42	21	MSAP	2	10	H,A	0.12	12	0	7.53766	0			0
P16			0	54	15	MAP	2	8	Others	0.09	9	0	9.89805	0			0
P17			1	38	82	SAP	3	10	H，A	20.18	82	1	44.6999	1	1	Lung、Urine、Abdominal	1	3	Abdominal	A. baumannii
P18			1	30	33	SAP	1	14	B、H、A	19.76	33	1	158.652	1	1	Lung。Urine、Blood、Abdominal	1	7	Pulmonary	K. pneumoniae
P19			1	36	26	MAP	2	13	H	1.5	3	0	N/A	1	0	Lung	0	4	Pulmonary	Viridans Streptococci
P2			0	54	28	SAP	2	6	B	0.28	14	0	17.2	0			0
P20			1	76	60	SAP	4	9	B	1.66	26	0	N/A	1	0	Lung	0	2	Pulmonary	Viridans Streptococci
P21			0	62	123	SAP	4	12	B	1.71	122	0	N/A	1	1	Lung、Blood、Abdominal	1	11	Pulmonary	Viridans Streptococci; N. sicca
P22			1	39	14	SAP	1	2	H	3.56	14	0	9.4537	0			0
P23			0	40	56	SAP	3	8	B、H	6.63	18	0	N/A	1	0	Urine	0	4	Urine	C. albicans
P24		No plasma samples	1	68	53	SAP	4	23	B	3.33	27	0	N/A	1	1	Lung、Blood	0	6	Blood	S. haemolyticus
P25		No plasma samples	1	48	14	MSAP	2	7	B,H,A	5.19	7	0	N/A	0			0
P26			1	37	39	SAP	2	8	H,A	5.64	29	0	16.1836	0			0
P27			1	47	30	SAP	2	7	H	7.53	10	0	39.1264	1	0	Lung	0	5	Pulmonary	Viridans Streptococci; N. sicca
P28			0	27	50	MSAP	2	11	H	0.15	7	0	N/A	1	1	Lung、Blood	0	3	Pulmonary	Viridans Streptococci; N. sicca
P29			1	43	15	MSAP	2	2	B，H	0.1	6	0	N/A	0			0
P3			1	32	34	MSAP	3	9	Others	0.08	11	0	14.9071	1	0	Lung	0	4	Pulmonary	Viridans Streptococci; N. sicca
P30			0	49	27	SAP	2	13	B,H,A	0.86	18	0	18.475	0			0
P31			0	48	22	MSAP	2	8	B	0.09	7	0	14.9962	0			0
P32			1	42	33	MAP	3	7	H	34.58	16	0	N/A	1	0	Lung	0	4	Pulmonary	A. baumannii
P33			1	53	31	SAP	2	10	H	1.15	9	0	17.3361	0			0
P34	No fecal samples		1	57	16	SAP	3	12	H, A	9.77	5	0	N/A	0			0
P35	No fecal samples		1	51	20	MAP	2	11	H, B	12.82	6	0	N/A	0			0
P36	No fecal samples		1	64	20	MAP	2	13	B	7.93	3	0	N/A	0			0
P4			1	27	22	MAP	1	2	B,H	7.09	11	0	N/A	0			0
P5			1	33	24	SAP	2	8	H	1.82	10	0	N/A	0			0
P6			0	25	40	MSAP	1	10	H	0.26	15	0	37.0817	1	0	Lung	0	6	Pulmonary	A. baumannii
P7			1	53	21	MSAP	3	10	B，H，A	1.75	8	0	N/A	0			0
P8			1	46	18	SAP	2	14	B，H，A	8.13	11	0	11.8287	1	0	Lung	0	9	Pulmonary	A. baumannii
P9			0	61	77	SAP	4	11	B	2.84	59	0	16.0486	1	1	Lung、Abdominal、Urine	1	10	Pulmonary	Viridans Streptococci

## Sheet: Validation
Number	Gender(0=female, 1=male)	Age	In hospital stay	MAP/MSAP/SAP	BISAP	APACHE II	Inducement (B=bile; A=Alcohol; H= hyperlipidemia)	PCT ng/mL	ICU stay length （day）	Mortality (1=death)	IL-10 (pg/mL)	D-lac (μM)	IL-6 (pg/mL)	IC(0/1)	IC-multi-site (0/1)	IC-sites	IPN（0/1）	The time between the first detection of infection and admission to the ICU	The site of the first diagnosis of infection	The causative agent of the infection was first diagnosed	Other pathogens and their isolation sites
AP1	0	62	29	SAP	4	18	B	7.42	24		72.2197	911.147	65.1793	1	0	Lung	0	14	Pulmonary	S. aureus; P. aeruginosa
AP10	1	24	134	SAP	3	19	H、B	19.34	133		65.9821	1145.2	24.4053	1	1	Gut/Pancrea/Lung/Urine	1	4	Pulmonary	C. albicans	Stool: Clostridioides difficile Biliary tract: Klebsiella pneumoniae Pancreas and abdominal drainage: Klebsiella pneumoniae, Acinetobacter baumannii, Candida albicans, Stenotrophomonas maltophilia Sputum: Klebsiella pneumoniae, Candida albicans, Candida glabrata, Streptococcus viridans, Neisseria sicca Midstream urine: Candida albicans
AP11	1	30	55	MSAP	2	9	B、A、H	0.19	6		42.3659	1116.66	58.1601	1	0	Lung	0	11	Pulmonary	Viridans Streptococci; N. sicca
AP12	0	66	36	MAP	2	9	B	0.88	22		13.9284	411.498	3.50792	0			0
AP13	1	45	26	MSAP	3	12	H	11.94	20		38.1119	1302.18	9.92793	1	0	Lung	0	4	Pulmonary	Viridans Streptococci; N. sicca
AP15	1	62	28	MSAP	3	11	B	6.12	27		12.0108	340.096	5.04029	1	0	Bile duct	0	16	Bile duct	A. junii
AP16	1	43	23	SAP	3	11	H、B、A	27.47	14		34.3601	785.541	45.1497	1	0	Lung	0	5	Pulmonary	Viridans Streptococci; N. sicca
AP18	1	23	31	SAP	2	12	H	7.34	11		51.538	1079.56	13.7974	1	0	Lung	0	9	Pulmonary	A. baumannii	Sputum: Pseudomonas aeruginosa, Acinetobacter baumannii
AP19	1	44	23	SAP	4	20	H	6.04	20		81.6571	765.558	22.1554	1	1	Urine/Lung	0	3	Pulmonary	Viridans Streptococci; N. sicca	Midstream urine: Candida albicans Sputum: Streptococcus viridans, Neisseria sicca, Candida albicans
AP2	0	27	22	MAP	2	8	B	0.79	11		36.7579	540.003	18.7555	0			0
AP20	1	35	12	SAP	3	10	H	1.09	6		89.3658	1507.65	10.0758	0			0
AP21	1	73	27	SAP	4	9	B	0.48	17		32.6431	1056.72	26.2207	0			0
AP22	0	63	7	MAP	3	11	H	0.04	1		11.2203	102.96	1.47164	0			0
AP23	1	36	45	SAP	2	12	H	0.43	16		43.4526	925.42	13.9693	1	1	Lung/Gut	0	3	Pulmonary	Viridans Streptococci; N. sicca	Stool: Clostridioides difficile
AP24	0	35	45	SAP	2	14	H	22.08	6		130.883	345.809	34.9298	1	0	Lung	0	3	Pulmonary	Viridans Streptococci; N. sicca
AP25	1	30	55	SAP	3	15	H	13.16	30		151.971	1207.99	25.7541	1	0	Lung	0	4	Pulmonary	A. baumannii
AP26	1	46	31	SAP	2	11	H、A	8.61	10		64.0615	845.491	4.23678	0			0
AP27	1	40	31	MSAP	2	14	H	11.48	11		31.7725	1142.35	13.3141	0			0
AP28	1	36	16	SAP	2	12	B	0.07	7		32.894	856.91	21.3416	0			0
AP29	1	41	14	MSAP	3	8	B	0.09	5		39.2056	1382.08	22.5744	0			0
AP3	0	33	8	MAP	1	6	H	1.44	8		125.486	645.648	36.2088	0			0
AP30	1	26	27	SAP	3	14	H	6.63	13		15.1589	953.965	4.98394	0			0
AP31	1	21	15	MSAP	2	6	H	1.01	15		21.6494	1202.29	5.73246	0			0
AP32	0	34	14	MSAP	3	16	H	1.59	7		26.6486	602.82	10.3023	0			0
AP33	1	64	13	MAP	2	9	B	0.36	5		27.8141	973.946	6.78448	0			0
AP34	0	58	20	MAP	2	12	B	0.04	2		21.2898	400.074	5.09169	0			0
AP35	1	54	31	SAP	1	7	B	1.39	18		42.6884	1045.3	8.46492	1	0	Bile duct	0	14	Bile duct	C. albicans
AP36	0	46	25	MSAP	3	12	H	0.4	20		19.577	1179.45	7.3581	1	0	Urine/Lung	0	5	Urine	K. pneumoniae
AP37	1	54	106	SAP	2	22	H	20.77	96	1	146.425	1313.59	10.0758	1	1	Gut/Urine/Bile duct/Abdominal/Lung	1	37	Abdominal	S. aureus	Perianal area: Klebsiella pneumoniae, Candida albicans, Proteus mirabilis Midstream urine: Candida albicans Bile: Klebsiella pneumoniae, Acinetobacter junii Abdominal drainage fluid: Pseudomonas aeruginosa, Klebsiella pneumoniae, Proteus mirabilis Stool: Clostridioides difficile Sputum: Klebsiella pneumoniae Ascites: Bacillus firmus
AP38	0	78	18	SAP	3	13	B	21.68	5		33.7703	602.82	4.23194	0			0
AP39	1	44	38	SAP	3	9	B	0.06	45		37.6531	1559.02	3.7102	1	1	Lung/Abdominal	1	5	Pulmonary	K. pneumoniae	Peripancreatic drainage fluid: Escherichia coli Sputum: Klebsiella pneumoniae, Streptococcus viridans, Neisseria sicca
AP40	1	33	8 (Early Discharged）	SAP	3	8	H、A、B	0.36	8 (Early Discharged）		124.078	896.874	33.7141	1	0	Lung	0	4	Pulmonary	S. aureus
AP41	0	64	18	SAP	4	8	H	1.13	6		29.9814	742.719	36.9972	1	0	Urine	0	8	Urine	E. faecum
AP42	0	68	30	MSAP	4	9	H	1.85	16		84.7959	876.892	12.7807	0			0
AP43	0	50	107	SAP	2	6	B	0.24	93		42.3952	1193.72	57.4727	1	1	Urine/Bile duct/Abdominal/Lung	1	35	Pulmonary	S. maltophilia	Peripancreatic drainage fluid: Klebsiella pneumoniae, Morganella morganii, Proteus penneri, Enterococcus faecium Sputum: Escherichia coli, Klebsiella pneumoniae, Candida albicans, Acinetobacter baumannii, Stenotrophomonas maltophilia Bile: Enterococcus faecalis, Klebsiella pneumoniae Midstream urine: Klebsiella pneumoniae Catheter: Klebsiella pneumoniae Ascites: Klebsiella pneumoniae
AP44	0	39	73	SAP	2	16	H	8.08	73		38.1214	1176.6	11.9056	1	1	Gut/Abdominal/Pulmonary	1	6	Pulmonary	Viridans Streptococci; N. sicca	Stool: Clostridioides difficile Peripancreatic drainage fluid: Acinetobacter baumannii
AP45	1	40	151	SAP	3	10	B	4.12	151		97.9174	1350.69	63.5062	1	1	Pancrea/Abdominal	1	16	Abdominal	A. baumannii
AP46	1	38	19	MSAP	3	7	H	1.45	8		19.8718	894.02	5.12778	0			0
AP47	0	33	10	MAP	2	6	H	0.04	4		19.7875	771.267	3.87846	0			0
AP48	1	38	26	SAP	3	7	B	1.25	4		18.2737	2215.28	83.7856	0			0
AP49	1	31	101	SAP	3	31	B、A	27.63	26		209.166	1008.2	64.8221	1	1	Lung/Gut	1	4	Pulmonary	S. maltophilia	Perianal area: S. maltophilia
AP50	1	38	21	SAP	3	9	H	6.95	14		49.8494	1002.49	14.8393	0			0
AP51	0	56	23	MSAP	3	12	B	1.76	23		55.7908	1193.72	47.9011	0			0
AP52	1	69	25	SAP	4	19	B	3.13	23		36.3308	851.2	8.84505	1	1	Lung/Urine	0	13	Pulmonary	A. baumannii	Midstream urine: S. maltophilia
AP53	1	36	15	MAP	2	9	B	0.07	15		62.2993	931.129	5.43524	0			0
AP54	1	32	8	MSAP	2	12	H	0.09	5		39.6101	0	1.32363	0			0
AP55	0	45	17	MSAP	3	9	H	1.14	12		24.6197	1042.45	1.506	0			0
AP56	1	32	13	SAP	4	16	H	4.3	13		135.26	1053.87	14.9859	0			0
AP57	0	23	23	MAP	2	7	H	3.59	23		61.0704	871.183	10.9782	0			0
AP58	1	30	14	MAP	2	8	B、H、A	1.57	7		29.2979	1310.74	8.72798	0			0
AP59	1	32	13	MAP	3	7	H、A	1.83	3		21.7695	951.11	7.63883	0			0
AP6	0	30	68	SAP	3	14	H	18.31	46		85.7576	699.895	5.05569	1	1	Lung/Urine	0	4	Pulmonary	Viridans Streptococci; N. sicca	Sputum: Acinetobacter baumannii Midstream urine: Enterococcus faecalis
AP60	1	28	15	SAP	2	9	B、H	3.65	6		15.3593	854.055	2.81316	0			0
AP61	1	54	17	MAP	2	8	B	0.16	16		42.1511	1002.49	6.75056	0			0
AP62	0	36	32	MAP	2	5	H	0.45	11		87.3053	1122.37	13.5977	0			0
AP9	0	35	35	SAP	3	12	H	5.93	14		88.9259	796.961	56.1062	1	1	Lung/Urine	0	8	Pulmonary	K. pneumoniae	Midstream urine: Candida albicans
