# Supplementary material for: Metabolic shifts in tryptophan pathways during acute pancreatitis infections
Source: JCI Insight. 2025 Mar 10;10(5):e186745. doi: 10.1172/jci.insight.186745 (PMC11949050; doi:10.1172/jci.insight.186745)
Supplement: Supplemental table 7 [file jciinsight-10-186745-s176.xlsx]

## Sheet: Fecal
Annotated Tryptophan Metabolites In Fecal Metabolome	P_value (AP vs. HC)	FDR	VIP_pred_OPLS-DA	VIP_PLS-DA	FC(AP/control)	Log2FC(AP/control)	Significant	Regulate	KEGG Compound ID	M/Z	Retention time	Adducts	Formula	Fragmentation Score	Theoretical Fragmentation Score	Mode	P1	P10	P11	P12	P13	P14	P15	P16	P17	P18	P19	P2	P20	P21	P22	P23	P24	P25	P26	P27	P28	P29	P3	P30	P31	P32	P33	P4	P5	P6	P7	P8	P9
3-(2-(methylamino)ethyl)-1H-indol-5-ol	7.059e-07	2.668e-05	2.2269	2.8013	0.2581	-1.954	yes	down	C06212	191.118	2.55483	M+H	C11H14N2O	94.3	-	pos	0.2262	3.7085	5.6514	0.2571	0.2229	2.9676	0.1542	0.219	0.1565	0.1858	3.4165	0.3004	0.2414	0.173	0.2049	0.1927	0.1747	0.3263	0.1997	0.262	6.1385	0.2485	0.2463	3.604	0.2763	0.1861	0.226	3.0252	0.2668	0.1964	0.1868	0.1632	2.9888
5-Hydroxyindoleacetic acid	2.673e-05	0.0001855	1.4922	1.2422	0.791	-0.3383	yes	down	C05635	192.066	4.32157	M+H, M+Na, M+2Na-H, 2M+H, M+H-H2O	C10H9NO3	88.2	-	pos	7.003	4.0233	6.1176	4.3986	3.4969	6.142	3.885	5.3328	3.9762	4.1655	5.9002	5.7579	5.3005	4.5615	4.9592	4.6973	5.0763	6.3919	4.4598	6.111	5.7621	5.161	4.3436	3.4678	6.0817	4.6788	4.8236	4.8373	6.0422	5.5547	4.3887	4.2106	3.732
Indoleacetic acid	0.0002449	0.0009789	1.4767	1.2171	0.6217	-0.6857	yes	down	C00954	220.061	3.13493	M+FA-H	C10H9NO2	-	53	neg	3.6479	1.1398	4.5397	1.0917	1.161	2.5884	2.7527	3.8428	1.0296	2.9342	4.2108	4.2902	1.1552	1.0256	1.1547	1.1305	1.0724	3.9726	1.1304	3.244	4.1725	2.4691	1.1359	1.0029	4.4273	1.1559	1.0716	3.7738	4.6057	3.256	3.6943	1.0473	3.1902
5-Hydroxyindoleacetaldehyde	1.239e-05	0.0001397	1.4648	1.0581	0.771	-0.3752	yes	down	C05634	220.061	4.13575	M+FA-H	C10H9NO2	-	50.3	neg	5.127	2.9815	5.2374	2.8527	4.6611	2.6936	3.4739	4.2745	2.7848	2.7758	5.0574	4.9987	2.9213	3.5105	4.6754	4.0703	4.02	5.5337	3.7955	5.3642	5.479	4.1045	4.4117	2.9684	5.0185	3.3298	4.1579	5.023	2.9762	4.5719	3.6609	2.8179	4.7746
2-Formaminobenzoylacetate	9.056e-05	0.0004526	1.4319	1.1053	0.7676	-0.3816	yes	down	C05835	208.06	3.68515	M+Na, 2M+Na, M+H	C10H9NO4	56.5	-	pos	7.6089	4.1709	5.9698	3.8274	4.761	4.1224	3.0996	3.9959	2.9552	3.0452	4.6025	5.9073	4.7049	3.0073	3.0979	5.6831	3.0126	4.6531	4.6316	4.4772	5.3473	4.1618	3.8107	3.6942	5.2006	3.046	3.1519	3.702	4.0415	5.8741	3.1263	2.9771	2.9601
Xanthurenic acid	1.135e-05	0.0001052	1.3568	1.2426	0.7304	-0.4532	yes	down	C02470	206.045	2.25272	M+H, M+NH4	C10H7NO4	60.2	-	pos	2.809	4.7613	5.843	2.8813	2.8008	2.8731	2.6043	3.6095	2.612	2.7019	3.9267	2.9727	2.8454	2.664	2.7544	2.7213	2.7083	3.1227	2.7405	3.0792	5.1257	2.8619	2.8567	2.5969	3.1883	2.7027	2.8084	3.3206	2.9026	3.0148	2.7048	2.6338	3.8871
Serotonin	6.082e-05	0.0003372	1.2933	1.082	0.7628	-0.3906	yes	down	C00780	177.102	2.72592	M+H	C10H12N2O	90.7	-	pos	2.8396	2.753	3.8413	2.9119	2.8314	2.6587	2.6349	2.8216	2.6426	2.7325	4.3131	3.0033	3.1524	2.6946	4.2216	2.7519	2.6999	5.0269	2.9418	3.546	5.2442	2.8925	3.0403	4.6976	2.9538	2.7333	4.4225	4.2969	2.9332	3.3194	2.7354	2.6644	2.6474
5-Hydroxyindoleacetylglycine	0.005215	0.01236	1.1242	1.0788	0.7912	-0.3379	yes	down	C05832	290.113	3.12733	M+ACN+H	C12H12N2O4	-	57.4	pos	3.5507	2.2599	5.152	2.4183	3.5327	4.1357	2.1423	4.8876	2.1499	2.2394	4.1171	4.5064	4.073	5.1142	2.2918	2.2588	2.207	4.8728	2.2779	4.0967	5.286	4.125	2.3938	2.135	4.4859	2.2402	2.3457	4.927	5.0429	4.6173	3.8054	2.1716	3.7217
Formyl-5-hydroxykynurenamine	0.001321	0.003858	0.9887	0.8072	0.9037	-0.1461	no	down	C05647	209.092	2.70492	M+H	C10H12N2O3	58	-	pos	4.6924	4.5854	4.6278	5.9504	5.5026	4.5651	3.773	5.112	3.6832	3.9038	4.9323	5.6226	4.8261	5.1165	4.7118	4.927	3.9918	5.9696	4.5152	5.2321	5.0655	5.1915	4.6916	5.4652	5.0412	4.7877	3.5788	4.3119	5.4334	4.5356	4.8089	4.7474	3.491
1H-Indole-3-acetamide	0.0004389	0.001566	0.9195	0.9134	0.8242	-0.2789	no	down	C02693	349.166	4.58877	2M+H	C10H10N2O	-	66.8	pos	3.7634	2.5649	4.18	2.9191	1.9228	4.3479	2.923	3.3508	2.6553	1.825	3.5107	4.2398	4.8543	3.2764	3.2308	2.1645	3.5768	3.9478	4.3886	3.7869	3.9602	3.5157	3.501	3.2212	3.2511	3.3613	3.4727	3.0639	4.0278	2.7338	3.5724	2.5252	2.5263
3-Methyldioxyindole	0.002516	0.006244	0.8839	0.9209	0.8758	-0.1913	no	down	C05834	208.061	5.28872	M+FA-H	C9H9NO2	-	59.7	neg	5.5372	4.3076	5.4921	4.4313	3.5344	4.5493	4.0936	5.1116	3.6413	1.6735	5.0242	6.0785	5.4901	4.1018	5.303	4.2756	4.5085	5.3464	5.5063	5.2231	5.2136	4.5326	5.1624	3.4578	4.2646	4.7328	4.8316	5.2622	5.2462	4.7515	5.2501	3.6053	4.423
Indole	0.0001444	0.000647	0.5891	0.4655	0.9676	-0.0475	no	down	C00463	118.065	6.40982	M+H	C8H7N	63	-	pos	5.531	5.7245	5.9295	5.7166	5.6093	5.7895	5.6535	5.6532	5.5728	5.8756	5.8222	5.8629	5.8036	5.4406	5.7418	5.6735	5.6962	6.3189	5.7084	5.651	6.2038	5.6581	5.8382	5.3901	6.2718	5.6951	5.6165	5.7985	5.7709	5.7858	5.5898	5.6261	5.2985
N'-Formylkynurenine	0.04014	0.07139	0.5152	0.4935	1.1209	0.1647	no	up	C02700	259.071	4.06937	M+H-2H2O, M+Na	C11H12N2O4	-	53	pos	3.4127	3.5318	3.5428	3.8576	2.9529	6.252	4.0927	2.8947	4.1493	4.1414	4.2021	2.8729	3.7471	2.6375	4.2283	3.6062	3.6755	3.3144	3.9785	3.5142	3.5291	3.9609	3.9191	2.4302	2.3525	3.957	3.009	2.4759	2.6042	3.9695	2.4898	4.132	1.8732
3-Indolepropionic acid	0.03659	0.06608	0.4913	0.5605	0.9058	-0.1427	no	down	-	190.086	6.17273	M+H	C11H11NO2	85.1	-	pos	3.5606	2.923	4.6683	3.9987	4.196	4.0499	2.8048	3.6217	4.2668	2.9024	3.087	3.1734	3.0461	2.8645	3.1417	4.2361	3.0777	4.5539	4.2018	3.093	5.0411	3.3319	3.2965	2.7974	5.1447	3.8883	4.518	4.3779	5.8411	4.3208	3.8143	4.1616	3.7007
3-Indoleacetic Acid	0.0135	0.02803	0.3907	0.3756	0.9416	-0.0868	no	down	C00954	176.071	4.83598	M+H	C10H9NO2	81	-	pos	4.1234	4.0821	3.7161	4.7069	3.0252	3.8694	4.0741	3.8729	3.9757	3.4443	4.4308	4.1661	4.0312	5.2141	5.4596	3.6527	3.3676	3.9373	3.6391	4.1396	4.2422	3.3438	3.7546	2.5848	4.5562	3.6454	4.4228	3.6988	4.8058	4.055	4.4209	3.7843	3.6612
3-Methylindole	0.2704	0.3519	0.3815	0.9873	1.1693	0.2256	no	up	C08313	132.081	5.07612	M+H	C9H9N	51.7	-	pos	3.5639	3.6346	3.079	4.1695	0.4757	3.4209	3.7359	3.0475	2.7167	4.4519	3.3341	3.4575	2.9772	4.1318	3.5346	3.7965	2.7957	3.0649	0.4364	4.3241	3.9891	4.4241	3.2016	2.7707	3.939	3.0133	3.2838	3.4262	3.5825	2.8291	3.7436	3.6126	3.6649
5-Hydroxykynurenine	0.3139	0.3874	0.2867	0.7618	0.9162	-0.1263	no	down	C05651	205.061	3.27333	M-H2O-H	C10H12N2O4	-	58.2	neg	0.0037	0.003	4.0745	0.0027	4.6841	2.9182	3.1732	4.8846	0.0023	0.0022	0.0033	3.3672	2.8791	3.8653	0.0031	3.4715	0.0025	0.0041	2.8311	0.0037	2.9682	4.1484	3.6861	0.0021	5.3376	3.3501	2.5567	3.5959	3.5464	2.6737	0.0032	3.2627	4.4432
Kynurenine	0.1898	0.2629	0.1397	0.4931	1.0233	0.0332	no	up	C00328	209.092	3.71298	M+H	C10H12N2O3	61.8	-	pos	3.3392	3.9795	3.9477	3.9955	4.0117	5.7069	4.1394	3.5775	4.2631	4.2843	4.0435	3.3854	4.9443	4.7875	4.2649	3.8201	3.9443	3.6411	3.9624	4.0593	3.7535	4.5959	4.2058	2.8478	2.7914	4.6295	3.9885	3.444	2.5183	4.104	3.5547	4.247	2.2332
[truncated: 19 more columns]

## Sheet: Plasma
Annotated Tryptophan Metabolites In Plasma Metabolome	P_value	FDR	VIP_pred_OPLS-DA	VIP_PLS-DA	FC(AP/HC)	Log2FC(AP/HC)	Significant	Regulate	KEGG Compound ID	M/Z	Retention time	Adducts	Formula	Fragmentation Score	Theoretical Fragmentation Score	Mode	p_P1	p_P10	p_P11	p_P12	p_P13	p_P14	p_P15	p_P16	p_P17	p_P18	p_P19	p_P2	p_P20	p_P21	p_P22	p_P23	p_P26	p_P27	p_P28	p_P29	p_P3	p_P30	p_P31	p_P32	p_P33	p_P34	p_P35	p_P36	p_P4	p_P5	p_P6	p_P7	p_P8
11-beta-Hydroxyandrosterone-3-glucuronide	0.1014	0.1835	1.153	1.0939	1.185	0.2449	no	up	C05643	500.285	4.49293	M+H-H2O, M+NH4, M+Na	C25H38O9	-	79	pos	3.0949	4.236	2.84	1.4262	3.9458	3.4794	2.4088	4.1519	3.5867	4.2949	3.671	3.0236	3.5619	4.7277	3.2328	3.5039	3.2166	3.0578	3.0756	2.8947	3.02	3.0753	3.4028	3.8871	3.2738	4.4319	2.882	3.9866	3.8034	3.6055	3.5276	3.2427	3.454
Kynurenic acid	0.00148	0.005319	1.0048	0.9939	1.1148	0.1568	yes	up	C01717	188.035	2.19433	M-H	C10H7NO3	81.7	-	neg	2.6779	4.2971	3.4716	3.7738	3.3562	3.3939	3.4051	3.318	3.7758	4.2084	2.8736	3.4809	3.756	4.0603	3.0937	3.1712	3.4775	3.0698	3.0588	3.3827	3.2369	3.2425	3.4483	3.7612	3.025	3.5282	3.5186	3.9269	3.2285	3.354	3.2881	3.1632	3.4806
5-Hydroxy-L-tryptophan	0.1073	0.1722	0.7322	0.6838	0.888	-0.1714	no	down	C00643	265.083	1.7069	M+FA-H	C11H12N2O3	-	51.3	neg	2.3381	2.9171	2.5933	1.709	2.2275	2.8338	2.5204	2.7769	2.3746	2.5865	1.619	2.7042	2.4826	1.7711	1.6352	2.7903	2.8318	3.0154	3.1682	3.0843	2.5095	2.0667	1.7178	2.742	1.9506	1.7198	2.7579	1.8903	2.2162	3.0514	2.2718	1.652	2.822
5-Hydroxyindoleacetic acid	0.03216	0.06359	0.5718	0.5193	1.0396	0.056	no	up	C05635	190.051	1.7069	M-H2O-H, M-H	C10H9NO3	81.4	-	neg	3.5601	3.7166	4.3046	4.3478	3.9343	4.0774	4.1756	4.0254	4.0656	3.8757	3.8452	4.1106	4.1183	4.4097	4.0452	3.7887	3.8564	3.9228	3.9296	4.3135	4.0022	3.6636	3.8111	4.0872	3.7281	4.1979	4.3683	4.1144	3.8984	3.9162	3.9098	3.7029	4.1058
Indole-3-acetamide	0.03216	0.07378	0.5645	0.658	1.0862	0.1193	no	up	C02693	157.076	2.4754	M+H-H2O, M+H	C10H10N2O	68.7	-	pos	2.2811	4.2197	4.0834	4.1219	3.2175	3.5424	3.7561	3.2955	3.0932	4.7444	2.6931	3.6322	4.4018	4.763	3.1845	1.8995	4.1189	3.5364	3.9342	3.4681	3.7106	1.8167	3.4493	2.9111	3.0372	3.1977	3.3037	3.7172	3.32	3.3438	3.9535	3.594	3.2736
Quinolinic acid	0.8118	0.8701	0.1655	0.2944	0.9854	-0.0212	no	down	C03722	150.019	0.902033	M+H-H2O, M+H	C7H5NO4	80	-	pos	3.2442	3.6045	3.9104	3.8229	3.2691	3.5282	3.5808	3.4025	3.6702	3.3679	3.2327	3.5224	3.9246	3.8672	3.6166	3.2236	2.9089	2.9851	3.1676	3.7534	3.5796	3.2021	3.5879	3.4348	2.7435	3.8916	3.733	4.1106	3.3754	3.9286	3.4541	3.2467	3.5917
Indole	0.05871	0.12	0.1631	0.2511	1.0034	0.0049	no	up	C00463	118.065	2.00768	M+H	C8H7N	72.3	-	pos	5.898	5.7346	5.9864	5.9742	5.8385	6.0232	5.9563	6.0242	6.072	5.9143	5.9761	5.9344	5.9149	5.9778	6.0139	5.801	6.015	5.9882	6.0243	5.9553	5.9521	5.6171	5.9661	5.9105	6.007	5.9672	6.0089	5.7483	5.9419	5.9843	5.9414	5.7746	5.8742
3-Hydroxyanthranilic acid	0.6241	0.7273	0.0011	0.0879	0.9997	-0.0004	no	down	C00632	136.039	2.12242	M+H-H2O	C7H7NO3	60	-	pos	3.3957	3.5118	3.4937	3.504	3.5141	3.6253	3.6121	3.5183	3.4787	4.3255	3.5025	3.4296	4.0395	3.3087	3.742	3.4065	3.5184	3.5166	3.5295	3.6376	3.4705	2.131	3.399	3.3704	3.5153	3.4974	3.5166	2.7383	3.4779	3.5298	3.5361	2.9105	4.0229
[truncated: 11 more columns]
