# Supplementary material for: Metabolic shifts in tryptophan pathways during acute pancreatitis infections
Source: JCI Insight. 2025 Mar 10;10(5):e186745. doi: 10.1172/jci.insight.186745 (PMC11949050; doi:10.1172/jci.insight.186745)
Supplement: Supplemental table 8 [file jciinsight-10-186745-s177.xlsx]

## Sheet: patients for validation
Concentrations (ng/mL)	Picolinic acid (PCL 016)	5-Hydroxyanthranilic Acid	Nicotinic Acid	Quinolinic acid	2-Aminophenol	Nicotinamide (Vitamin B3)	3-Hydroxy-DL-kynurenine	5-hydroxytryptophan	Serotonin	rac-Kynurenine	3-hydroxyanthranilic acid	Xanthurenic acid	L-Tryptophan	Kynurenic Acid	5-Hydroxyindole-3-aceticAcid	Indole-3-acetamide	Indole-3-lactic Acid	N-(3-Indolylacetyl)-L-alanine	Indole-3-carboxylic acid	Indole-3-carboxaldehyde	Melatonin	Indole-3-acetic acid	Cinnabarinic Acid	3-Indoleacrylicacid	3-Indolepropionic acid	Indoxyl Sulfate Potassium Salt	Kyn/Trp
AP1	9.30932	0.72802	0.17176	69.4552	0.47654	48.634	0.44686	6.12602	1.72393	564.629	0.60628	41.2972	8888.34	10.2238	7.26454	0.28144	285.51	0.20192	2.32193	17.6663	0.36313	414.497	1.41494	0.5747	24.9757	570.025	0.0635247
AP10	10.0938	0.72853	0.34013	112.9	0.30748	404.785	2.70746	3.44272	120.093	700.35	2.34756	44.4512	9200.2	26.3268	14.0303	0.17488	402.136	0.20399	4.69974	14.9477	0.16056	146.99	0.52699	0.16502	6.78346	69.8687	0.0761233
AP11	5.54913	1.00194	0.4834	57.9538	0.82223	245.12	2.69215	3.74758	7.38766	603.009	0.53329	37.752	8290.42	6.66074	6.52124	0.17458	374.385	0.19953	1.92391	13.6539	0.20988	77.3744	0.58351	0.03815	4.35226	596.179	0.0727356
AP12	22.8048	0.59672	0.04578	312.965	1.1449	248.541	7.05402	8.80559	3.00178	856.127	2.09989	41.2303	8542.5	24.809	12.2009	0.22606	223.238	0.20066	5.62031	18.4551	0.27153	491.6	0.28279	1.41286	171.161	1493.93	0.10022
AP13	23.29	0.77193	0.03291	153.515	0.2042	122.995	10.7492	4.1983	0.97968	1387.41	1.05575	43.7071	8445.01	74.1362	7.7569	0.25438	404.348	0.20919	2.67438	14.0604	0.40265	262.465	2.65012	0.40436	11.424	128.608	0.164288
AP15	68.7891	0.47638	0.04921	337.54	1.5719	65.2898	10.1238	3.87475	24.7492	1287.21	2.71954	54.2744	9975.33	40.5966	12.757	0.27841	854.511	0.20837	4.76632	26.6062	0.2773	225.399	0.58799	0.05313	11.8748	2721.01	0.129039
AP16	43.15	0.52263	0.05834	57.3354	0.19054	122.231	4.28294	2.55624	7.52634	396.918	6.91378	43.5418	7790.23	24.1661	7.19193	0.12282	406.887	0.19922	2.53654	17.9238	0.08476	436.884	1.31561	0.55894	21.5265	807.491	0.0509508
AP18	56.8865	0.48291	0.05729	125.479	0.20167	131.584	11.259	3.5415	8.08323	594.499	5.05349	55.883	10234.5	13.0627	6.51847	0.19208	442.648	0.20563	3.87743	28.6306	0.10655	391.613	2.47319	0.19156	19.7906	266.93	0.0580876
AP19	20.2064	0.75658	0.02547	347.231	1.40064	83.0971	49.1454	6.05503	6.89571	1646.18	3.28576	53.4389	9843.83	31.9474	0.05977	0.15486	631.903	0.2009	5.04823	22.8979	0.19328	552.246	2.66635	0.94766	59.7934	2527.81	0.16723
AP2	6.61356	0.55742	0.13435	53.6131	0.18308	206.832	6.70905	4.09414	211.607	655.076	1.76423	34.488	8084.7	11.8551	10.9566	0.08677	321.087	0.21161	2.07401	13.2751	0.16326	329.859	0.42319	0.07736	2.97471	24.8946	0.0810266
AP20	14.5106	0.36691	0.12713	52.7515	0.28308	55.8138	1.62774	3.22689	24.9697	333.808	0.81012	40.13	8133.74	5.36513	17.3333	0.24509	894.109	0.19722	1.81468	26.566	0.18098	114.785	0.73942	0.5774	35.9787	112.391	0.0410399
AP21	6.44815	0.74864	0.18309	59.4672	0.4185	30.6747	3.87165	3.82369	11.4957	387.132	3.07602	47.9014	9916.64	9.49362	12.462	0.20338	315.768	0.20989	2.05076	17.7797	0.02383	438.659	0.69588	22.6965	3304.14	677.647	0.0390386
AP22	9.81293	1.04951	0.35978	122.555	0.74091	210.532	2.01561	5.89687	2.18569	622.463	0.29098	47.2051	10018	10.7481	15.1525	1.40217	243.477	0.22388	4.53447	14.5051	0.18291	345.227	0.81798	0.14971	4.50468	219.499	0.0621344
AP23	34.1675	0.4115	0.07794	131.15	1.52057	66.6154	3.98951	2.43251	28.5489	728.227	1.00868	43.3942	9612.62	14.9915	7.00928	0.17693	591.693	0.20741	3.40415	21.7632	0.13076	1325.55	0.35331	2.26712	171.475	1272.66	0.0757574
AP24	12.8905	0.44777	0.12244	53.8286	0.15774	18.8435	3.24651	0.75419	4.65369	263.907	0.75989	29.1876	7244.72	7.25631	9.52334	0.13036	349.918	0.19519	1.31057	11.5526	0.01293	215.927	0.71299	0.55408	22.4204	414.751	0.0364275
AP25	25.0717	0.6579	0.20112	377.773	1.26973	240.487	0.70504	10.0409	0.52262	760.309	2.00524	72.7341	8810.4	295.049	31.0305	0.29416	1173.28	0.24649	12.5973	72.4448	0.52122	760.511	4.08953	3.44298	115.946	8036.18	0.0862967
AP26	40.8737	0.39682	0.12794	99.4904	0.75487	94.2916	1.58568	5.64908	21.2405	1036.78	0.35665	48.0846	9500.23	28.1257	10.1863	0.28048	765.599	0.20989	3.23401	16.585	0.10849	363.239	1.16419	0.19244	5.36794	35.4546	0.109132
AP27	24.3273	0.48032	0.18625	116.635	0.38497	33.7671	5.73775	3.94224	2.81015	782.78	2.64191	45.5076	9432.48	20.9302	11.3606	0.13555	415.056	0.20213	4.65173	15.861	0.12679	281.158	2.00321	0.133	9.30137	49.3514	0.0829877
AP28	13.8038	0.9481	4.4133	73.4503	0.79382	118.996	1.44241	2.13962	48.8553	402.176	1.20543	55.6413	9151.46	7.53343	9.82617	0.5972	229.026	0.22795	2.31832	23.1351	0.03462	130.716	0.17389	0.15858	2.81552	115.201	0.0439466
AP29	20.7579	0.97287	0.84637	92.3695	1.22037	527.466	2.00147	5.43997	13.4728	753.06	4.94314	73.9208	11142.9	20.7836	26.7032	0.23408	516.937	0.21237	3.63789	30.6675	0.09932	200.39	0.90692	0.37377	14.7827	95.0576	0.067582
AP3	4.89748	1.11103	0.09872	35.3563	0.12835	50.2046	0.62029	2.42673	8.41	264.274	0.22915	15.9407	4625.51	7.20976	8.2931	0.10877	713.753	0.19717	1.92027	18.6538	0.16458	188.479	0.90737	1.47522	13.9389	412.439	0.0571341
AP30	37.442	0.48249	0.42591	206.339	0.36688	333.961	7.90043	4.85485	12.0442	1344.98	0.94351	48.6436	8867.18	18.8895	6.50074	0.13225	544.798	0.19779	5.24006	15.7353	0.03874	331.865	0.40152	0.15111	4.96905	14.671	0.151681
AP31	8.10968	0.69528	0.44254	79.8501	0.73157	128.762	0.502	3.06538	4.4739	719.89	0.21738	48.8401	9643.69	8.66784	11.2021	0.28309	640.313	0.19518	3.26468	21.4501	0.25389	1002.46	0.77373	0.43159	30.0479	484.716	0.0746488
AP32	20.769	0.63571	0.00538	67.6256	0.20287	33.1947	0.86127	2.82688	19.2196	399.486	0.11484	30.6685	6710.3	8.17688	5.71487	0.13824	594.347	0.19736	2.96386	24.2906	0.11105	341.936	0.43616	1.72814	116.592	465.705	0.0595333
AP33	16.711	0.59421	0.11747	182.851	1.23118	96.6334	4.59871	9.35418	4.02869	832.564	3.78086	80.1837	11940.4	24.8548	13.8282	0.46477	535.982	0.20384	5.296	46.3375	0.09649	723.644	1.48938	0.25714	8.02583	919.828	0.0697264
AP34	8.09062	0.48179	0.08376	70.3471	1.22188	55.5104	3.13754	3.70671	39.9334	488.143	1.63099	58.1378	11334.6	8.84891	7.07793	0.32996	200.129	0.20117	2.65803	18.1602	0.16131	269.288	0.39952	0.2557	29.2004	664.001	0.0430666
AP35	18.3583	0.91064	0.25376	120.518	0.55163	66.1312	2.98505	5.31302	14.3033	1004.16	3.1342	43.3837	8744.58	23.015	6.40867	0.30632	710.181	0.20094	4.64559	39.8185	0.07586	223.329	0.56617	0.4306	2.08447	9.53984	0.114832
AP36	8.3491	0.75514	0.03981	70.1979	0.50015	30.0103	0.55454	1.22405	1.71456	394.794	0.37414	30.072	7341.93	8.28003	4.76802	0.27838	230.556	0.19731	3.29201	6.91213	0.00595	126.41	0.33602	0.11215	0.34268	2.70559	0.0537726
AP37	74.7879	0.50496	0.09355	1126.58	0.98853	90.3197	3.18173	19.7506	4.42248	1210.73	4.06465	70.3663	7862.29	219.557	56.9655	0.53357	801.548	0.21819	7.10523	43.152	0.07094	696.269	16.2671	2.18878	5.93168	6772.87	0.153992
AP38	12.6524	0.55211	0.16094	323.176	0.77769	154.94	1.23455	12.2108	13.0219	2138.29	15.4552	40.71	8769.38	30.414	11.9048	0.18139	247.113	0.21764	4.25581	23.2754	0.1349	209.762	1.6164	0.3326	36.6983	905.259	0.243836
AP39	13.5988	0.81171	4.55711	197.962	0.14137	93.5908	8.61083	6.21277	0.97273	1059.91	4.00873	48.3462	8697.96	28.8852	16.126	0.12923	611.615	0.19596	5.57008	18.4186	0.01595	89.9201	0.82878	1.02491	117.635	900.354	0.121857
AP40	14.5727	0.52174	0.12653	134.585	0.27673	21.8279	3.2872	4.10303	0.44621	632.871	0.70609	44.0124	8826.03	17.7093	7.6903	0.45699	314.724	0.20048	2.94473	19.4039	0.04049	368.582	0.754	0.08649	9.46491	76.2525	0.0717051
AP41	24.1708	0.98774	0.15709	105.27	0.35883	31.9881	5.14575	4.5202	2.14839	691.003	2.74446	62.2696	11065.8	25.2332	14.2605	0.30228	279.482	0.19939	5.14152	20.3442	0.45383	192.458	0.50775	0.72165	38.2326	211.084	0.0624452
AP42	35.0457	0.51343	0.08967	110.13	1.09957	74.2276	1.10768	7.24975	1.64042	658.649	0.52029	48.1183	9153.26	30.1891	10.5377	0.30154	579.006	0.20063	2.78739	20.4051	0.01508	725.202	2.03139	0.19581	41.6114	1181.91	0.0719579
AP43	27.5607	0.99154	0.08144	114.123	0.5171	44.5994	7.85731	1.43932	6.16332	948.72	5.61691	54.9253	9622.28	39.9862	9.16595	0.59572	262.657	0.20171	3.63004	23.7211	0.06083	678.831	1.47429	0.47611	7.16548	1147.74	0.0985962
AP44	7.15422	0.5068	0.46924	32.5096	0.2552	89.3512	0.7376	3.82154	13.3689	386.22	0.13614	35.8726	7841.1	9.25611	7.14901	0.21841	148.791	0.20259	2.06756	6.38134	0.04799	204.031	0.6215	0.0179	2.97592	18.558	0.0492559
AP45	29.6495	0.6331	0.0888	136.904	1.23224	136.471	4.47477	9.08808	3.93289	912.056	0.90014	51.897	10145.9	48.2537	24.7353	0.32166	392.145	0.20873	12.5559	36.4376	0.07474	570.164	2.87448	0.64649	27.3186	219.424	0.0898944
AP46	14.5789	0.56595	0.23622	149.476	0.64577	28.5413	6.25296	4.40362	2.80627	1123.46	3.46137	44.9188	8517.15	24.4318	8.21418	0.16207	405.837	0.20998	3.17288	22.6846	0.24976	236.054	1.19679	0.12677	5.55232	7.00061	0.131905
AP47	36.8325	1.00958	0.25724	75.3116	0.1985	148.088	0.64797	10.5317	8.53605	561.735	0.11948	55.1161	10864.2	14.5938	15.4563	0.49574	1283.46	0.2133	7.48984	43.8594	0.07603	1228.29	0.44456	9.92815	532.672	1513.49	0.0517052
AP48	12.3819	0.74679	0.15442	221.69	0.72839	83.6331	2.6731	7.15213	4.79277	674.624	0.26047	33.0763	7772.61	25.5886	24.0189	0.25167	494.47	0.21318	4.79878	17.5157	0.05277	915.483	5.22608	1.97766	73.8758	2582.4	0.0867951
AP49	20.3818	0.44819	6.84913	380.815	1.18694	172.384	16.9091	13.018	1.39329	1016.11	2.37448	66.0596	7523.55	346.564	49.1467	0.12605	736.032	0.21299	6.94673	40.0308	0.13498	323.023	5.07949	2.29674	14.7476	1906.13	0.135058
AP50	36.2963	0.5975	0.1704	97.1943	0.21015	309.396	9.01049	3.44907	5.46575	746.117	1.09841	34.2043	7365.38	20.2973	19.9506	0.1903	650.097	0.20484	2.21269	20.3758	0.04091	383.707	1.82396	0.14674	10.961	191.938	0.101301
AP51	20.952	0.82799	0.03306	43.7387	1.14479	147.841	1.25415	2.04568	0.81566	437.814	0.18297	29.2009	7647.04	12.1765	10.5822	0.23346	290.869	0.19604	2.79867	13.4906	0.00975	129.831	1.43823	0.04653	5.37787	3.34518	0.0572528
AP52	22.6063	1.11467	0.15604	87.6544	0.28301	280.433	4.02514	3.56336	5.26673	521.125	0.69442	49.7243	9056.81	12.9758	29.5137	0.7405	470.795	0.19601	2.14035	18.6693	0.39642	335.8	0.66864	0.36611	27.6352	435.755	0.0575396
AP53	8.41855	0.96624	0.01815	50.0898	0.61334	85.2564	0.23128	5.79663	3.72528	376.243	0.51708	55.0968	10312.5	20.7262	7.9414	0.24794	1167.34	0.20683	3.43079	98.2477	0.05508	365.434	2.64232	0.26682	20.6911	319.93	0.0364843
AP54	18.7042	1.27927	0.09016	81.1434	0.19443	49.5946	3.37909	3.23461	4.46983	464.258	0.47667	37.8556	8325.23	6.74594	8.26581	0.25576	778.635	0.2206	2.00617	22.1758	0.12728	586.457	1.06481	0.65336	21.4721	829.253	0.0557652
AP55	12.5628	0.6025	0.31192	65.4958	0.83824	406.903	0.89556	7.7795	5.1273	506.592	0.1722	36.6361	8292.22	11.3959	16.3359	0.40138	423.188	0.19892	3.47127	20.3381	0.2983	99.1389	1.09813	0.74108	43.0837	589.933	0.0610925
AP56	32.0205	0.6142	0.22224	150.536	1.07562	108.552	1.55149	10.1971	6.16313	719.768	3.83442	69.329	11324.7	21.2449	31.6979	0.31388	498.956	0.21395	5.97452	28.93	0.10014	288.663	0.96973	0.42644	7.02229	36.6898	0.0635572
AP57	13.5928	0.47878	0.19103	83.4437	0.51222	108.513	2.58894	4.12268	6.42392	632.495	0.73136	62.3418	10748.5	16.6517	6.88482	0.20611	340.055	0.21175	6.76655	14.585	0.21894	427.054	1.05426	0.395	9.20184	75.8696	0.0588448
AP58	14.1423	0.64238	0.25456	46.862	0.40934	111.351	2.23895	3.11766	10.6484	491.063	0.23648	37.5237	8037.33	10.5321	7.16478	0.28832	523.759	0.21149	2.25304	15.4891	0.01202	407.963	0.7415	10.5056	2685.26	1105.77	0.0610978
AP59	25.8223	0.99655	0.01144	77.1599	0.12124	68.3076	8.5866	3.66949	11.7037	524.593	2.83183	48.4153	9267.64	10.2853	6.03351	0.20229	487.306	0.19495	2.89252	13.9873	0.22104	161.892	0.23797	0.18958	4.02478	441.978	0.0566048
AP6	30.1404	0.6064	0.01494	412.96	3.33913	33.0886	1.62691	7.0148	1.98091	563.49	1.62075	51.4547	7285.38	69.3188	20.8053	0.17082	610.083	0.20318	6.65869	23.595	0.11324	330.444	2.10088	2.50958	59.5395	1105.67	0.0773453
AP60	16.7522	0.63791	0.00675	106.257	0.81643	31.9394	1.78334	1.85441	12.6941	678.22	0.73783	68.6834	11543.3	7.77864	13.9622	0.2616	498.739	0.20193	2.632	18.5318	0.02518	358.572	0.21031	0.06451	2.75854	2.42378	0.0587544
AP61	24.5025	0.71309	0.46873	101.501	1.40589	30.4398	1.7851	2.82283	0.79141	720.519	0.42388	79.7962	11928.2	23.6916	6.45381	0.26775	553.312	0.20197	2.08894	28.3232	0.09311	258.056	0.81661	1.59111	307.913	317.731	0.0604045
AP62	33.4558	0.80096	0.01687	151.75	0.37669	122.269	2.28485	7.80035	5.16523	719.344	4.20634	69.9594	11489.7	21.2473	30.2717	0.33449	511.293	0.19876	6.7373	23.385	0.0313	327.517	0.3908	0.11782	7.916	41.4476	0.0626075
AP9	16.6829	0.51726	0.23761	73.2105	0.78781	83.5213	13.3866	2.47702	38.4799	614.248	3.86653	66.1541	12003.5	9.81826	8.18619	0.23563	492.049	0.20497	2.95348	25.94	0.1735	132.503	1.17901	0.25731	14.468	344.008	0.0511723
HC1	8.86559	0.57371	0.18975	137.757	0.92389	102.99	2.64429	5.50692	1.07273	492.504	1.91939	50.9706	9726.69	14.506	14.0456	0.21045	285.25	0.20661	3.80891	20.6745	0.08069	518.063	0.21306	8.47286	1208.09	1938.43	0.0506343
HC10	14.9774	0.52401	0.12775	114.216	1.14267	47.8433	0.69875	2.51057	0.34748	647.119	1.54223	62.262	9955.99	16.4948	15.1446	0.30811	312.687	0.21207	5.10548	19.0241	0.09974	430.964	0.12615	2.1462	284.372	1105.89	0.0649979
HC11	9.67249	0.51227	0.40939	100.48	1.08928	141.736	1.59001	5.4441	1.50271	636.274	0.71094	55.2451	10122.8	10.5483	7.89223	0.19447	350.593	0.20217	3.6239	19.7877	0.18409	1052.2	0.1455	0.8103	21.2025	2988.24	0.0628556
HC12	10.0166	0.72909	1.17474	198.208	0.29633	40.2012	2.73852	4.4397	0.20976	612.065	0.70635	45.8027	9007.1	18.0608	12.5116	0.33847	280.624	0.19844	5.82027	13.2837	0.04229	331.795	0.13036	3.68517	130.183	3187.39	0.0679536
HC13	15.8784	0.54768	0.03836	134.552	0.93933	54.0754	3.53042	1.51294	1.83297	660.676	1.06464	82.2075	12606.7	25.2487	13.043	0.43253	640.291	0.25919	6.70443	32.8286	0.01283	862.985	0.21057	5.04116	108.756	3738.33	0.0524067
HC14	9.1902	0.56184	0.21585	86.867	0.32252	73.1896	8.68178	1.49362	0.29584	494.139	2.40511	46.9564	9353.86	22.8647	15.9946	0.22429	499.995	0.21194	4.81607	24.1953	0.11182	450.905	0.12456	3.03424	157.99	2829.32	0.0528273
HC2	9.14328	0.90798	0.32563	130.018	1.209	107.646	2.04576	6.42554	1.18474	533.29	1.55	57.5864	10764.9	10.8121	10.8617	0.45999	282.087	0.19926	4.17852	15.4429	0.40801	385.358	0.19192	1.62414	344.636	770.24	0.0495396
HC3	6.99719	0.45474	0.12448	71.3301	1.81363	27.5364	0.26942	6.99902	0.04653	414.367	1.1061	53.4057	9911.26	6.95252	7.96736	0.32945	329.651	0.21028	3.95764	17.7182	0.13719	626.293	0.2997	0.47663	40.1341	783.384	0.0418077
HC4	16.1065	0.63872	0.25559	129.54	0.88645	103.918	4.90237	5.95792	0.31931	727.743	3.4726	79.1719	12965.8	25.4523	10.8706	0.46238	441.377	0.20503	6.04388	23.5932	0.39127	695.806	0.27061	0.69475	154.087	1666.16	0.0561281
HC5	6.6914	0.45156	0.13573	88.5817	1.70417	56.9023	0.48437	4.60791	1.82904	464.665	1.38217	44.3608	8132.91	12.0167	6.78659	0.21911	239.785	0.20675	4.15887	16.2987	0.09282	641.371	0.26571	0.90504	100.117	668.78	0.0571339
HC6	9.6694	0.78544	0.17917	93.0383	1.31203	23.7939	1.49933	6.85236	0.53161	466.404	0.51044	59.4699	10396.6	17.9457	7.76551	0.30701	295.951	0.20098	4.54816	27.847	0.25748	400.779	0.40856	2.35383	330.282	1132.76	0.0448613
HC7	7.48301	0.44315	0.14313	99.4294	1.12132	70.7947	0.68377	3.79964	1.83192	449.154	1.13048	43.4635	9203.38	19.8642	8.58492	0.26658	315.474	0.20581	5.42637	11.3496	0.46222	328.479	0.35043	2.0439	270.422	1070.22	0.0488032
HC8	6.17741	0.82087	0.40516	61.8183	2.23616	93.53	0.85821	2.07783	3.48388	420.302	0.96902	51.2872	9543.92	10.013	7.84086	0.34206	179.1	0.19812	4.18304	13.7457	0.17832	246.808	0.13094	2.63372	456.825	1147.13	0.0440387
HC9	10.892	0.46723	0.20352	74.9128	1.64301	114.687	0.3062	3.65527	1.20836	325.192	0.34953	43.1561	9069.51	5.29036	7.17036	0.20192	196.133	0.20473	3.46609	11.4611	0.13787	343.944	0.18221	15.1671	1386.31	1068.41	0.0358556

## Sheet: Plasma samples (mice)
Concentration (ng/mL)	AP1	AP2	AP3	AP4	AP5	AP6	AP7	AP8	AP9	AP10	AP11	HC1	HC2	HC3	HC4	HC5
PA	3.87307	2.39752	6.17379	1.82561	1.10672	3.07952	0.622886	2.19612	9.74587	3.04717	3.0507	46.513	11.4372	3.60292	6.91754	4.9805
Nam	39.845	55.9151	47.1573	37.494	32.7406	73.28	40.5936	57.9939	85.6412	34.5474	38.1736	140.365	56.8324	67.8824	37.7778	112.431
HK	3.77778	7.09646	2.74005	6.60398	6.68664	1.09717	3.66609	6.39968	4.46104	5.5625	11.7502	14.2683	3.45836	4.58353	6.77541	2.61351
5-HTP	4.95703	4.12184	4.14384	3.02756	2.42223	1.38055	2.3714	8.06681	7.94916	2.77174	2.18477	17.055	15.1862	5.23206	16.7692	8.90139
Ser	171.575	110.786	121.213	74.7179	66.2924	32.0342	90.1486	298.818	247.854	88.3253	56.81	520.924	647.041	158.664	638.727	275.75
Kyn	85.2268	104.391	109.61	79.4883	76.4028	117.764	106.278	133.529	180.935	124.166	132.285	335.58	178.509	134.716	127.043	152.686
3-HAA	0.55099	4.3476	1.22515	0.84815	1.05585	3.31725	2.7535	2.86229	2.10418	1.20867	3.37074	15.6259	1.18104	1.48293	2.27649	0.721943
XA	48.189	45.1356	54.9928	49.8745	43.1518	33.7683	34.1001	43.7255	36.3945	54.0677	47.5527	146.372	102.599	80.3062	107.339	71.5034
Trp	6446.9	6118.07	6622.62	6584.76	5606.81	2547.3	3781.19	4444.74	3203.23	6359.22	4703.62	20333.4	16153.8	13096.8	14821.7	11079
KynA	8.36204	18.3334	12.5566	9.7263	9.87694	13.486	13.7118	19.353	26.5848	21.2135	25.8378	21.8188	16.3887	13.0651	15.4215	9.08531
TRM	0.60882	0.67966	0.68063	0.30765	0.49942	1.16027	0.361686	0.89196	0.5579	0.521433	0.567878	2.60541	1.40914	1.82041	0.753089	0.927286
5-HIAA	151.427	318.505	193.59	88.2418	128.098	150.596	295.871	216.665	482.215	248.003	366.054	244.062	217.529	201.887	178.753	236.903
NAS	2.01217	1.43534	1.21918	0.80308	0.42148	0.796883	0.886586	1.88122	1.87156	0.610822	0.508733	4.76878	7.09107	3.25021	4.69104	2.81934
IAM	2.1815	1.03251	2.79998	1.59756	0.98284	3.39925	1.2751	2.91385	2.02082	0.504911	0.900778	2.78026	4.32686	4.19807	2.82102	5.40337
ILA	2615.85	4334.16	3516.86	1649.77	2162.02	4886.76	4009.62	4436.25	7109.17	4416.52	5230.02	3364.91	3391.93	2382.8	4543.48	3163.69
I3CA	16.7991	24.0173	26.3576	12.9522	13.2805	20.2084	18.9667	27.4728	26.8456	12.2058	16.6463	42.7051	31.4576	26.5652	34.2873	33.2491
IAld	239.528	248.077	285.556	196.061	171.419	266.972	207.558	288.758	356.84	193.119	252.634	437.211	403.525	195.412	353.537	359.072
IAA	274.838	375.029	394.715	238.904	261.693	318.138	173.226	194.787	372.089	379.148	254.728	1198.69	666.549	492.562	731.554	583.792
IEt	2.18875	1.1523	2.6818	1.59321	0.5375	1.18608	1.43791	1.61311	1.31598	2.35258	0.484211	4.08474	3.87803	3.15351	0.864244	2.73644
CA	0.56763	0.42888	0.391	0.25858	0.15171	0.364617	0.213586	0.39082	0.26097	0.0979	0.163878	0.994	0.2433	0.327422	0.4516	0.443486
IArA	3.64671	4.586	3.65608	8.37528	2.37707	7.55365	6.36737	3.27916	7.68639	12.8229	5.69018	71.5944	28.5862	42.0098	32.4359	44.6356
IPA	32.259	45.4171	56.3817	97.1073	41.5467	62.3131	59.4838	32.4903	157.448	123.289	57.0099	847.257	482.38	751.75	420.836	936.156
IAN	2.34225	1.9078	1.00709	0.86702	1.08111	0.00805	1.18994	1.17545	1.90793	1.14981	1.77244	7.18668	4.40667	6.14521	6.05576	3.3963
3IS	4064.19	10834.4	6988.61	4531.81	11077.9	12152.1	20861.7	13289.6	17251.3	17585.9	16928.9	26228.4	21341	21741.6	16803.7	41329.3
Relative abundance (Metabolite/Trp)	AP1	AP2	AP3	AP4	AP5	AP6	AP7	AP8	AP9	AP10	AP11	HC1	HC2	HC3	HC4	HC5
PA	0.000600765	0.000391875	0.000932227	0.000277248	0.000197388	0.00120893	0.000164733	0.000494094	0.00304251	0.000479173	0.000648585	0.00228751	0.000708018	0.000275099	0.000466716	0.000449545
Nam	0.00618049	0.00913934	0.00712064	0.00569405	0.00583943	0.0287677	0.0107357	0.0130478	0.0267359	0.00543265	0.00811579	0.00690314	0.0035182	0.00518312	0.00254881	0.0101482
HK	0.000585984	0.00115992	0.000413741	0.00100292	0.00119259	0.000430718	0.000969558	0.00143983	0.00139267	0.000874714	0.00249811	0.000701718	0.000214089	0.000349973	0.000457126	0.000235899
5-HTP	0.000768902	0.000673716	0.00062571	0.000459783	0.000432015	0.000541966	0.000627157	0.00181491	0.00248161	0.000435862	0.000464486	0.000838766	0.000940102	0.00039949	0.00113139	0.000803449
Ser	0.0266136	0.018108	0.0183029	0.0113471	0.0118235	0.0125757	0.0238413	0.0672296	0.0773761	0.0138893	0.0120779	0.0256191	0.040055	0.0121147	0.0430939	0.0248895
Kyn	0.0132198	0.0170627	0.0165508	0.0120716	0.0136268	0.0462311	0.0281071	0.030042	0.0564853	0.0195253	0.0281241	0.0165039	0.0110506	0.0102862	0.00857142	0.0137816
3-HAA	8.54659e-05	0.000710617	0.000184995	0.000128805	0.000188315	0.00130226	0.00072821	0.000643972	0.000656893	0.000190065	0.000716627	0.000768483	7.31124e-05	0.000113228	0.000153591	6.51633e-05
XA	0.00747476	0.00737743	0.00830378	0.00757423	0.00769631	0.0132565	0.00901834	0.00983757	0.0113618	0.00850225	0.0101098	0.0071986	0.00635136	0.00613173	0.007242	0.00645398
KynA	0.00129706	0.0029966	0.00189602	0.00147709	0.0017616	0.00529421	0.00362633	0.00435414	0.00829938	0.00333586	0.00549317	0.00107305	0.00101454	0.000997578	0.00104047	0.00082005
TRM	9.44361e-05	0.000111091	0.000102773	4.67215e-05	8.90738e-05	0.000455489	9.56539e-05	0.000200678	0.000174168	8.19964e-05	0.000120732	0.000128134	8.72329e-05	0.000138996	5.08097e-05	8.36978e-05
5-HIAA	0.0234883	0.0520598	0.0292316	0.0134009	0.0228469	0.0591198	0.078248	0.0487463	0.15054	0.0389989	0.0778238	0.012003	0.0134661	0.015415	0.0120602	0.0213831
NAS	0.000312114	0.000234607	0.000184093	0.00012196	7.51728e-05	0.000312835	0.000234473	0.000423246	0.000584273	9.6053e-05	0.000108158	0.000234529	0.000438972	0.000248168	0.000316497	0.000254477
IAM	0.00033838	0.000168764	0.00042279	0.000242615	0.000175294	0.00133445	0.000337222	0.000655572	0.000630869	7.93983e-05	0.000191507	0.000136733	0.000267853	0.000320541	0.00019033	0.000487714
ILA	0.405754	0.708419	0.531038	0.250544	0.385606	1.91841	1.06041	0.99809	2.21938	0.694506	1.11191	0.165487	0.209977	0.181937	0.306542	0.285558
I3CA	0.00260576	0.00392564	0.00397993	0.00196699	0.00236864	0.00793325	0.00501606	0.00618097	0.00838078	0.00191939	0.00353904	0.00210024	0.00194738	0.00202837	0.00231331	0.0030011
IAld	0.037154	0.0405483	0.0431183	0.029775	0.0305733	0.104806	0.0548923	0.0649662	0.1114	0.0303684	0.0537106	0.0215021	0.0249802	0.0149206	0.0238526	0.0324102
IAA	0.0426311	0.0612985	0.059601	0.0362813	0.046674	0.124892	0.0458126	0.043824	0.11616	0.0596218	0.0541556	0.0589516	0.0412626	0.0376093	0.0493568	0.0526937
IEt	0.000339504	0.000188344	0.000404945	0.000241954	9.58655e-05	0.000465624	0.000380281	0.000362925	0.000410829	0.000369948	0.000102944	0.000200888	0.000240069	0.000240784	5.83092e-05	0.000246994
CA	8.8047e-05	7.01006e-05	5.90401e-05	3.92694e-05	2.70581e-05	0.000143138	5.64864e-05	8.79286e-05	8.14709e-05	1.5395e-05	3.48408e-05	4.8885e-05	1.50615e-05	2.50001e-05	3.04687e-05	4.00295e-05
IArA	0.000565654	0.000749583	0.000552059	0.00127192	0.000423961	0.00296536	0.00168396	0.000737762	0.00239957	0.00201642	0.00120974	0.00352102	0.00176962	0.00320763	0.0021884	0.00402885
IPA	0.0050038	0.00742344	0.0085135	0.0147473	0.00741005	0.0244624	0.0157315	0.00730982	0.049153	0.0193875	0.0121204	0.0416682	0.0298617	0.0573994	0.0283932	0.0844984
IAN	0.000363314	0.000311831	0.000152068	0.000131671	0.000192821	3.16021e-06	0.000314701	0.000264459	0.000595627	0.00018081	0.000376825	0.000353442	0.000272794	0.000469214	0.000408572	0.000306554
3IS	0.63041	1.77089	1.05526	0.688227	1.97579	4.77057	5.51723	2.98997	5.38561	2.76542	3.59912	1.28992	1.32111	1.66007	1.13372	3.73043

## Sheet: Fecal samples (mice)
Concentration (ng/mL)	AP1	AP2	AP3	AP4	AP5	AP6	AP7	AP8	AP9	AP10	AP11	HC1	HC2	HC3	HC4	HC5
Na	12.3308	17.4244	14.2692	17.1621	17.2212	20.9357	15.3358	14.8993	16.9819	19.5432	11.6357	18.8058	27.6514	16.1807	9.10837	18.4833
Nam	0.158142	0.0701681	0.213496	0.155071	0.15341	0.0499271	0.160391	0.179515	0.119821	0.106146	0.0865304	0.0301238	0.05343	0.0472323	0.0159211	0.0340249
5-HTP	0.0166425	0.0205222	0.0246778	0.0264291	0.0276026	0.0182207	0.0171592	0.0264741	0.0236284	0.0345359	0.0109591	0.0336137	0.0311744	0.0289966	0.0231347	0.0352247
Ser	0.041812	0.0335507	0.0694509	0.0340545	0.0397988	0.0509741	0.0250321	0.0263624	0.0290799	0.0418541	0.0150282	0.383683	0.722721	0.0623225	0.0592334	0.208483
Kyn	0.0623842	0.0760035	0.0861877	0.0531547	0.0562562	0.0638603	0.084558	0.048941	0.0629737	0.0835208	0.0442711	0.0705698	0.0426005	0.0649104	0.0593437	0.0716445
3-HAA	0.0348988	0.0127537	0.0288808	0.0464493	0.125523	0.0220904	0.0172588	0.0149298	0.103026	0.0358111	0.0218379	0.196161	0.359033	0.0340428	0.0351866	0.0342748
XA	0.143841	0.576873	0.131559	0.0907919	0.133764	0.376389	0.180673	0.110941	0.0999776	0.0990604	0.156881	0.977328	0.659382	0.372651	0.515862	0.420126
Trp	13.2045	9.64807	19.9486	6.19185	18.0416	7.90426	16.8781	5.0773	2.92168	10.837	5.70782	27.9142	37.4973	5.69069	36.683	25.6927
KynA	0.243429	0.13334	0.0610747	0.228199	0.0614568	0.115903	0.192724	0.051314	0.131084	0.042241	0.5375	0.20419	0.113945	0.115824	0.0788507	0.0722901
TRM	0.0511046	0.0232358	0.210568	0.0329089	0.0750741	0.0537928	0.0607353	0.0338109	0.0315893	0.0677581	0.0196086	0.110508	0.130269	0.0503041	0.0216828	0.207706
5-HIAA	1.69412	1.05588	2.49282	0.858153	2.97018	1.74595	1.66451	1.48955	1.8271	1.73413	0.675914	2.06911	5.91803	1.32645	0.498864	1.34011
NAS	0.0234837	0.026651	0.0479431	0.00787652	0.0339898	0.0573674	0.0551325	0.0118323	0.0282243	0.0247031	0.00455898	0.343171	0.379206	0.105078	0.0176119	0.0788836
IAM	0.00441776	0.00298567	0.00364682	0.0026982	0.00404529	0.00337161	0.00419884	0.00269638	0.00417781	0.00402591	0.00270561	0.00501921	0.00373284	0.00451845	0.00258569	0.00315004
ILA	0.11992	0.183292	0.327909	0.194915	0.380062	0.169982	0.143954	0.173326	0.161414	0.373086	0.320601	0.145028	0.267234	0.103814	0.0827469	0.259367
I3CA	0.11404	0.208389	0.08212	0.0968809	0.114776	0.197186	0.127332	0.113558	0.137742	0.122235	0.0625013	0.34373	0.497833	0.296947	0.247005	0.225293
IAld	3.00798	2.95166	1.85848	1.78376	2.63627	2.30205	4.07927	3.02262	2.58264	2.74978	0.898193	3.57191	2.6064	2.50267	1.66657	2.20197
IAA	1.41918	1.21394	1.53937	0.885277	1.96673	1.79098	1.21588	1.09044	1.13935	1.11731	0.6527	1.36581	2.14275	1.18431	0.805075	2.15503
IEt	0.245652	0.149255	0.380153	0.110442	0.317032	0.326269	0.104544	0.154003	0.167122	0.25542	0.046184	3.2653	4.19217	2.41454	0.948494	4.31436
CA	0.000921743	0.00420283	0.00156569	0.00381094	0.00213117	0.0075128	0.00110763	0.00219516	0.00323379	0.000996681	0.000957131	0.0132715	0.011288	0.0169253	0.00492511	0.00641873
IArA	0.0118914	0.0303055	0.0241541	0.023442	0.0258137	0.096445	0.0378229	0.0233365	0.0322819	0.0329748	0.0224843	0.151934	0.194216	0.0705103	0.0543552	0.0779333
IPA	0.122744	0.185789	0.180964	0.096702	0.261655	0.261665	0.271505	0.0741724	0.188787	0.283314	0.0928357	0.439263	0.477208	0.417407	0.168883	0.158323
IND	9.3799	10.9368	11.8123	14.3786	23.4821	14.8464	21.8509	13.1133	10.499	11.1741	8.30108	28.7838	8.28741	14.8592	14.572	15.303
3IS	0.0107804	0.0276687	0.00573171	0.0156872	0.00397054	0.00861614	0.00541547	0.0142367	0.00723995	0.0112007	0.00366029	0.0479455	0.025323	0.00653172	0.0133311	0.00712087
Relative abundance (Metabolite/Trp)	AP1	AP2	AP3	AP4	AP5	AP6	AP7	AP8	AP9	AP10	AP11	HC1	HC2	HC3	HC4	HC5
Na	0.933832	1.80599	0.715296	2.77172	0.954528	2.64866	0.908622	2.9345	5.81238	1.80338	2.03856	0.673702	0.737423	2.84336	0.248299	0.719396
Nam	0.0119764	0.00727276	0.0107023	0.0250444	0.00850312	0.00631648	0.0095029	0.0353563	0.041011	0.00979477	0.01516	0.00107916	0.0014249	0.00829992	0.000434019	0.0013243
5-HTP	0.00126036	0.00212708	0.00123707	0.00426836	0.00152994	0.00230517	0.00101666	0.0052142	0.00808727	0.00318686	0.00192001	0.00120418	0.000831378	0.00509543	0.000630665	0.001371
Ser	0.00316649	0.00347745	0.00348149	0.00549989	0.00220594	0.00644894	0.00148311	0.0051922	0.00995316	0.00386216	0.0026329	0.0137451	0.019274	0.0109517	0.00161474	0.00811446
Kyn	0.00472446	0.00787758	0.00432049	0.00858462	0.00311814	0.00807923	0.00500993	0.00963917	0.021554	0.00770702	0.00775621	0.0025281	0.0011361	0.0114064	0.00161774	0.00278851
3-HAA	0.00264294	0.00132189	0.00144776	0.00750167	0.00695741	0.00279475	0.00102256	0.0029405	0.0352628	0.00330453	0.00382596	0.00702728	0.0095749	0.00598218	0.000959207	0.00133403
XA	0.0108933	0.0597916	0.0065949	0.0146631	0.00741417	0.0476185	0.0107046	0.0218503	0.0342192	0.00914097	0.0274853	0.0350119	0.0175848	0.0654843	0.0140627	0.0163519
KynA	0.0184353	0.0138204	0.0030616	0.0368547	0.00340639	0.0146634	0.0114186	0.0101065	0.0448659	0.00389786	0.094169	0.00731492	0.00303875	0.0203533	0.00214951	0.00281364
TRM	0.00387024	0.00240834	0.0105555	0.00531487	0.00416116	0.00680555	0.00359847	0.00665923	0.010812	0.00625249	0.00343538	0.00395886	0.00347409	0.00883972	0.000591087	0.00808423
5-HIAA	0.128299	0.109439	0.124962	0.138594	0.164629	0.220887	0.0986198	0.293374	0.625361	0.16002	0.118419	0.0741241	0.157826	0.233092	0.0135993	0.0521592
NAS	0.00177846	0.00276231	0.00240333	0.00127208	0.00188397	0.00725779	0.00326652	0.00233043	0.00966032	0.00227952	0.000798724	0.0122938	0.0101129	0.0184649	0.00048011	0.00307027
IAM	0.000334564	0.000309457	0.000182811	0.000435766	0.00022422	0.000426556	0.000248775	0.000531066	0.00142994	0.000371497	0.000474019	0.000179809	9.95495e-05	0.000794006	7.04874e-05	0.000122604
ILA	0.00908171	0.0189978	0.0164377	0.0314793	0.0210659	0.0215051	0.00852904	0.0341373	0.0552469	0.0344271	0.0561687	0.00519549	0.00712677	0.0182428	0.00225573	0.0100949
I3CA	0.00863648	0.0215991	0.00411658	0.0156465	0.00636176	0.0249468	0.00754425	0.0223659	0.0471448	0.0112794	0.0109501	0.0123138	0.0132765	0.0521811	0.00673351	0.00876873
IAld	0.227799	0.305933	0.0931633	0.288082	0.146121	0.291242	0.24169	0.59532	0.883958	0.253741	0.157362	0.12796	0.069509	0.439783	0.0454318	0.0857041
IAA	0.107477	0.125822	0.077167	0.142975	0.109011	0.226584	0.0720391	0.214768	0.389963	0.103102	0.114352	0.0489289	0.0571443	0.208113	0.0219468	0.0838772
IEt	0.0186036	0.0154699	0.0190566	0.0178367	0.0175722	0.0412776	0.00619407	0.0303316	0.0572007	0.0235693	0.00809135	0.116976	0.111799	0.424297	0.0258565	0.167921
CA	6.98051e-05	0.000435614	7.84861e-05	0.000615477	0.000118125	0.000950475	6.56253e-05	0.000432347	0.00110683	9.19704e-05	0.000167688	0.000475439	0.000301036	0.00297421	0.000134261	0.000249827
IArA	0.000900557	0.00314109	0.00121082	0.00378594	0.00143078	0.0122017	0.00224095	0.00459623	0.0110491	0.00304281	0.0039392	0.00544289	0.00517946	0.0123905	0.00148175	0.00303328
IPA	0.00929565	0.0192566	0.00907153	0.0156176	0.0145029	0.0331044	0.0160862	0.0146086	0.0646161	0.0261433	0.0162646	0.0157362	0.0127265	0.073349	0.00460383	0.00616218
IND	0.710356	1.13358	0.592139	2.32219	1.30155	1.87828	1.29463	2.58274	3.59349	1.0311	1.45433	1.03115	0.221014	2.61114	0.397241	0.595615
3IS	0.000816416	0.00286779	0.000287324	0.00253352	0.000220077	0.00109006	0.000320859	0.002804	0.00247801	0.00103357	0.000641275	0.00171761	0.00067533	0.00114779	0.000363414	0.000277155
