# Supplementary material for: Metabolic shifts in tryptophan pathways during acute pancreatitis infections
Source: JCI Insight. 2025 Mar 10;10(5):e186745. doi: 10.1172/jci.insight.186745 (PMC11949050; doi:10.1172/jci.insight.186745)
Supplement: Supporting data values [file jciinsight-10-186745-s178.xlsx]

## Sheet: 1D
Metabolite	metab_id	control	sap
3-Methylindole	metab_12916	-0.292144	0.168204
N'-Formylkynurenine	metab_16758	-0.32434	0.186741
Kynurenine	metab_16753	-0.100974	0.0581364
5-Hydroxykynurenine	metab_23194	0.0728854	-0.0419643
3-Indolepropionic acid	metab_11291	0.339248	-0.195325
3-Indoleacetic Acid	metab_13116	0.318672	-0.183478
3-(2-(methylamino)ethyl)-1H-indol-5-ol	metab_15116	0.884172	-0.509069
Xanthurenic acid	metab_3403	0.772978	-0.445048
5-Hydroxyindoleacetic acid	metab_60	0.786905	-0.453066
5-Hydroxyindoleacetaldehyde	metab_23864	0.782794	-0.450699
Serotonin	metab_14903	0.706973	-0.407045
2-Formaminobenzoylacetate	metab_462	0.677633	-0.390152
Indoleacetic acid	metab_32166	0.663698	-0.382129
3-Methyldioxyindole	metab_29873	0.500181	-0.287983
5-Hydroxyindoleacetylglycine	metab_6747	0.516695	-0.297491
Formyl-5-hydroxykynurenamine	metab_14933	0.527407	-0.303659
1H-Indole-3-acetamide	metab_7371	0.609758	-0.351073
Indole	metab_16749	0.571982	-0.329323

## Sheet: 1E
Metabolite	P_value	FDR	VIP_pred_OPLS-DA	VIP_PLS-DA	FC(SAP/Control)	Log2FC(SAP/Control)	Significant	Regulate
L-Tryptophan	0.001821	0.008375	4.1848	3.6657	0.3816	-1.3899	yes	down
Tryptophol	0.004555	0.01482	1.6606	1.9645	0.1973	-2.3415	yes	down
Indole	0.3853	0.5342	0.9783	1.0233	0.838	-0.255	yes	down
Xanthurenic acid	0.002643	0.01013	0.6412	0.7002	0.3707	-1.4317	yes	down
Nicotinic Acid	0.6389	0.668	0.5932	0.9247	0.9341	-0.0984	yes	down
Serotonin	0.006475	0.01655	0.4451	0.44	0.1512	-2.7255	yes	down
Indole-3-carboxylic acid	0.0001069	0.002442	0.3982	0.6055	0.4075	-1.2951	yes	down
5-Hydroxyindole-3-aceticAcid	0.3948	0.5342	0.3416	1.0601	0.7427	-0.4291	yes	down
Indole-3-acetic acid	0.5056	0.5907	0.3416	0.5718	0.8824	-0.1805	yes	down
N-Acetyl-serotonin	0.005156	0.01482	0.34	0.3768	0.1796	-2.4771	yes	down
Nicotinamide (Vitamin B3)	0.001684	0.008375	0.2797	0.5334	3.4993	1.8071	yes	up
3-Indolepropionic acid	0.01622	0.0373	0.2416	0.4114	0.5548	-0.85	yes	down
3-Indoleacrylicacid	0.001343	0.008375	0.2415	0.3092	0.3103	-1.6883	yes	down
3-hydroxyanthranilic acid	0.05189	0.09945	0.2069	0.2252	0.3088	-1.6953	yes	down
Tryptamine	0.2039	0.3349	0.1698	0.1519	0.6053	-0.7243	yes	down
Indole-3-lactic Acid	0.2908	0.4459	0.1226	0.446	1.3159	0.396	yes	up
Indole-3-carboxaldehyde	0.9909	0.9909	0.0805	0.5189	0.998	-0.0029	yes	down
Indoxyl Sulfate Potassium Salt	0.1007	0.1782	0.0752	0.0759	0.5062	-0.9822	yes	down
Cinnabarinic Acid	0.0002123	0.002442	0.0644	0.1812	0.2561	-1.9652	yes	down
5-hydroxytryptophan	0.0306	0.06399	0.0594	0.0981	0.7506	-0.4139	yes	down
Kynurenic Acid	0.4794	0.5907	0.0468	0.1111	1.3949	0.4802	yes	up
rac-Kynurenine	0.6381	0.668	0.0152	0.0773	1.0563	0.079	yes	up
Indole-3-acetamide	0.5136	0.5907	0.0027	0.0083	0.9295	-0.1055	yes	down

## Sheet: 1F
	AP											HC
Serotonin	0.00316649	0.00347745	0.00348149	0.00549989	0.00220594	0.00644894	0.00148311	0.0051922	0.00995316	0.00386216	0.0026329	0.0137451	0.019274	0.0109517	0.00161474	0.00811446
NAS	0.00177846	0.00276231	0.00240333	0.00127208	0.00188397	0.00725779	0.00326652	0.00233043	0.00966032	0.00227952	0.00079872	0.0122938	0.0101129	0.0184649	0.00048011	0.00307027
Trypotophol	0.0186036	0.0154699	0.0190566	0.0178367	0.0175722	0.0412776	0.00619407	0.0303317	0.0572006	0.0235693	0.00809135	0.116976	0.111799	0.424297	0.0258565	0.167921
ILA	0.00908171	0.0189978	0.0164377	0.0314793	0.0210659	0.0215051	0.00852904	0.0341373	0.0552469	0.0344271	0.0561687	0.00519549	0.00712677	0.0182428	0.00225573	0.0100949
Nicotinamide	0.0119764	0.00727276	0.0107023	0.0250444	0.00850312	0.00631648	0.0095029	0.0353564	0.041011	0.00979477	0.01516	0.00107916	0.0014249	0.00829992	0.00043402	0.0013243
		Below threshold?	P value	Mean of AP	Mean of HC	Difference	SE of difference	t ratio	df
	Serotonin	Yes	0.011	0.00431	0.0107	-0.00643	0.00218	2.95	14
	NAS	Yes	0.036	0.00324	0.00888	-0.00564	0.00243	2.32	14
	Trypotophol	Yes	0.005	0.0232	0.169	-0.146	0.0442	3.31	14
	ILA	Yes	0.024	0.0279	0.00858	0.0193	0.00765	2.53	14
	Nicotinamide	Yes	0.025	0.0164	0.00251	0.0139	0.00553	2.51	14

## Sheet: 1H
Spearman_r
Metabolite	BISAP	Totalstay	ICUstay	Severity	APACHE_II	PCT
Serotonin	-0.5489	-0.1774	-0.453	-0.1138	-0.1156	-0.1268
5-Hydroxyindoleacetic acid	-0.1802	-0.1318	-0.4742	-0.3608	-0.3532	-0.2041
5-Hydroxyindoleacetylglycine	-0.151	0.0077	-0.3844	-0.3628	-0.2033	-0.2976
5-Hydroxyindoleacetaldehyde	-0.3704	-0.1621	-0.5136	-0.3353	-0.2122	-0.1599
Indoleacetic acid	-0.3123	-0.2442	-0.5864	-0.5408	-0.2552	-0.2853
Kynurenine	0.1658	0.1457	0.2167	-0.012	-0.0509	0.0794
N'-Formylkynurenine	-0.0358	-0.0291	0.0825	-0.1118	-0.0481	0.0889
2-Formaminobenzoylacetate	-0.1396	0.0484	-0.2494	-0.1459	-0.258	-0.2514
1H-Indole-3-acetamide	0.0601	0.0815	-0.2084	-0.1238	-0.1872	-0.202
5-Hydroxykynurenine	0.0021	0.0476	-0.1199	-0.2369	-0.1905	-0.2978
3-(2-(methylamino)ethyl)-1H-indol-5-ol	-0.0819	0.1166	-0.2116	-0.1372	-0.0114	-0.075
Xanthurenic acid	-0.1459	0.0817	-0.3325	-0.3199	-0.043	-0.0919
Indole	-0.2289	0.0139	-0.2755	-0.334	-0.1517	-0.1315
3-Indolepropionic acid	-0.2445	-0.1235	-0.3709	-0.2015	-0.2229	0.0621
3-Methyldioxyindole	-0.2063	-0.1427	-0.2801	-0.2048	-0.4037	-0.0121
Formyl-5-hydroxykynurenamine	-0.059	-0.3526	-0.2969	0.1064	-0.2643	-0.0552
3-Methylindole	0.047	-0.1094	-0.2577	0.0643	-0.0931	0
3-Indoleacetic Acid	-0.1465	-0.1675	-0.3008	0.0542	-0.0095	-0.1252
P_value
Metabolite	BISAP	Totalstay	ICUstay	Severity	APACHE_II	PCT
Serotonin	0.00139	0.33972	0.0105	0.54219	0.53563	0.49658
5-Hydroxyindoleacetic acid	0.33208	0.47976	0.00704	0.04616	0.0513	0.27087
5-Hydroxyindoleacetylglycine	0.41743	0.96734	0.03273	0.04487	0.27275	0.10395
5-Hydroxyindoleacetaldehyde	0.04023	0.38375	0.00313	0.06515	0.25179	0.39022
Indoleacetic acid	0.08718	0.18553	0.00053	0.00168	0.16587	0.11975
Kynurenine	0.3727	0.43413	0.24168	0.94871	0.7856	0.67097
N'-Formylkynurenine	0.84828	0.87667	0.65919	0.54939	0.7973	0.6343
2-Formaminobenzoylacetate	0.45373	0.79583	0.17601	0.43348	0.16105	0.17243
1H-Indole-3-acetamide	0.74825	0.66281	0.2606	0.50689	0.31315	0.27573
5-Hydroxykynurenine	0.99086	0.79916	0.52071	0.19934	0.30468	0.1037
3-(2-(methylamino)ethyl)-1H-indol-5-ol	0.66124	0.53202	0.2531	0.46168	0.95163	0.6884
Xanthurenic acid	0.43367	0.66203	0.06762	0.07932	0.81831	0.62277
Indole	0.21555	0.94073	0.1336	0.0663	0.41514	0.48084
3-Indolepropionic acid	0.18492	0.50799	0.03996	0.2771	0.22799	0.73998
3-Methyldioxyindole	0.2654	0.44385	0.12691	0.26903	0.02431	0.9485
Formyl-5-hydroxykynurenamine	0.75261	0.05173	0.10479	0.56879	0.15073	0.76785
3-Methylindole	0.80186	0.55804	0.16162	0.73128	0.61833	1
3-Indoleacetic Acid	0.43162	0.36775	0.10016	0.77206	0.9594	0.50212

## Sheet: S1G
	HC	AP_non_IPN	AP_IPN
	0.00440332	0.16605	0.682642		Table Analyzed	f__ES_iPN
	6.38e-05	0.00701978	0.422527
	0.00268028	0.00957243	0.985131		Column C	AP_IPN
	0.147862	0.0103382	0.302744		vs.	vs.
	0.21589	0.308807	0.191512		Column B	AP_non_IPN
	0.0350351	0.00414805
	0.0396299	0.00102106			Mann Whitney test
	0.0104659	0.00095724			P value	0.0188
	0.00421187	0.221251			Exact or approximate P value?	Exact
	0.00950862	0.0174856			P value summary	*
	0.0264199	0.131589			Significantly different (P < 0.05)?	Yes
	0.633376	0.00804084			One- or two-tailed P value?	Two-tailed
	0.0354818	0.338226			Sum of ranks in column B,C	401 , 127
	0.589726	0.823676			Mann-Whitney U	23
	0.126548	0.67141
	0.186599	0.587364			Difference between medians
	0	0.0227824			Median of column B	0.03720, n=27
	0	0.0372048			Median of column C	0.4225, n=5
	0.0280153	0.0216975			Difference: Actual	0.3853
		0.237588			Difference: Hodges-Lehmann	0.2947
		0.40887
		0.00114869
		0.08194
		0.821187
		0.0342693
		0.0213784
		0.269368

## Sheet: S1H
	Enterobacteriaceae	In hospital stay				In hospital stay
	-0.779762	15			Best-fit values
	-2.15368	22			Slope	10.7
	-2.01898	18			Y-intercept	51.02
	-1.98555	21			X-intercept	-4.767
	-0.510313	14			1/slope	0.09343
	-2.38216	15
	-2.99095	22			Std. Error
	-3.01898	21			Slope	4.665
	-0.655115	28			Y-intercept	6.916
	-1.75732	14
	-0.88078	39			95% Confidence Intervals
	-2.0947	27			Slope	1.177 to 20.23
	-0.470793	31			Y-intercept	36.90 to 65.15
	-0.0842437	24			X-intercept	-33.96 to -2.973
	-0.173012	26
	-0.231092	33			Goodness of Fit
	-1.6424	42			R squared	0.1493
	-1.4294	53			Sy.x	23.93
	-1.66359	50
	-0.624176	34			Is slope significantly non-zero?
	-0.388414	40			F	5.265
	-2.9398	18			DFn, DFd	1, 30
	-1.0865	60			P value	0.0289
	-0.0855579	56			Deviation from zero?	Significant
	-1.46509	53
	-1.67002	30			Equation	Y = 10.70*X + 51.02
	-0.569654	18
	-0.165807	93			Data
	-0.374145	82			Number of X values	32
	-0.0065061	33			Maximum number of Y replicates	1
	-0.518924	122			Total number of values	36
	-0.717803	77			Number of missing values	0

## Sheet: 2B
	HC														AP-non-IC																																AP-no-sig
Metabolite	HC1	HC10	HC11	HC12	HC13	HC14	HC2	HC3	HC4	HC5	HC6	HC7	HC8	HC9	AP12	AP2	AP20	AP21	AP22	AP26	AP27	AP28	AP29	AP3	AP30	AP31	AP32	AP33	AP34	AP38	AP42	AP46	AP47	AP48	AP50	AP51	AP53	AP54	AP55	AP56	AP57	AP58	AP59	AP60	AP61	AP62	AP1	AP11	AP13
3-Indoleacrylicacid	1.81953	0.0899658	-0.275239	0.510685	0.881382	0.332736	-0.0527536	-0.366457	-0.306828	-0.249339	0.146727	0.0619993	0.223243	3.64959	-0.110513	-0.475608	-0.338909	5.70795	-0.455829	-0.444148	-0.460397	-0.453404	-0.394576	-0.0934649	-0.455446	-0.37877	-0.0243223	-0.42646	-0.426854	-0.405831	-0.443227	-0.462101	2.21737	0.0438908	-0.456641	-0.484036	-0.423814	-0.318143	-0.294162	-0.380178	-0.388773	2.37524	-0.44493	-0.479121	-0.0617832	-0.464547	-0.339647	-0.486327	-0.386214
3-Indolepropionic acid	1.88255	0.173035	-0.31401	-0.112321	-0.151976	-0.0608593	0.284565	-0.278974	-0.0680827	-0.167963	0.258001	0.147218	0.492193	2.21239	-0.0364825	-0.347744	-0.286664	5.76169	-0.344913	-0.343315	-0.336036	-0.348039	-0.325891	-0.327453	-0.344054	-0.29764	-0.137474	-0.338396	-0.299209	-0.285332	-0.27624	-0.342974	0.632563	-0.216528	-0.332964	-0.343297	-0.314957	-0.313511	-0.273515	-0.340253	-0.33622	4.61634	-0.345801	-0.348144	0.216604	-0.3386	-0.307027	-0.345195	-0.332107
2-Aminophenol	0.209629	0.586653	0.494646	-0.871846	0.236237	-0.826713	0.700959	1.74292	0.145109	1.55429	0.878511	0.54986	2.47107	1.44889	0.590496	-1.06701	-0.89468	-0.66131	-0.105701	-0.0816434	-0.719093	-0.0145208	0.720553	-1.16133	-0.750267	-0.121796	-1.03291	0.739182	0.723156	-0.0423176	0.512379	-0.269656	-1.04044	-0.127276	-1.02036	0.590306	-0.325542	-1.04745	0.0620283	0.471106	-0.499802	-0.677096	-1.17358	0.0244431	1.04026	-0.733361	-0.56129	0.0344382	-1.03061
Xanthurenic acid	0.0322783	0.85819	0.344938	-0.345726	2.3171	-0.261338	0.516194	0.210395	2.09506	-0.451198	0.65396	-0.516829	0.0554367	-0.539308	-0.680171	-1.17334	-0.760654	-0.192221	-0.243149	-0.178816	-0.36731	0.373917	1.71097	-2.52998	-0.137928	-0.123557	-1.45272	2.16906	0.55652	-0.718233	-0.176354	-0.410378	0.335505	-1.27659	-1.19409	-1.56006	0.334086	-0.927014	-1.01622	1.3751	0.864021	-0.951296	-0.15463	1.32788	2.14072	1.42121	-0.67528	-0.934592	-0.499012
L-Tryptophan	0.259739	0.412156	0.523031	-0.218604	2.17418	0.0119042	0.949891	0.382424	2.41286	-0.799708	0.705036	-0.0881279	0.138243	-0.177118	-0.527439	-0.831751	-0.799157	0.386004	0.453393	0.109198	0.0641637	-0.122642	1.20115	-3.1312	-0.31161	0.204566	-1.74537	1.73129	1.32858	-0.376621	-0.121445	-0.544292	1.01587	-1.03921	-1.30991	-1.12268	0.649118	-0.671867	-0.693805	1.32202	0.938989	-0.863245	-0.0454087	1.4673	1.72317	1.4317	-0.297548	-0.695005	-0.592245
Picolinic acid (PCL 016)	-0.778055	-0.341944	-0.720478	-0.695923	-0.277649	-0.754892	-0.75824	-0.911376	-0.261373	-0.933196	-0.720699	-0.87671	-0.969872	-0.633457	0.216586	-0.93875	-0.375249	-0.950553	-0.710457	1.50591	0.325224	-0.425688	0.0705303	-1.0612	1.26103	-0.831994	0.0713195	-0.218244	-0.833354	-0.507846	1.09004	-0.370376	1.21754	-0.527144	1.17928	0.0843776	-0.809954	-0.0760163	-0.514236	0.87418	-0.440741	-0.401534	0.4319	-0.215303	0.337727	0.976594	-0.746393	-1.0147	0.251209
Kynurenic Acid	-0.281899	-0.247114	-0.351122	-0.219723	-0.094003	-0.1357	-0.346508	-0.414014	-0.090441	-0.325439	-0.221737	-0.188182	-0.360483	-0.443086	-0.101693	-0.328265	-0.441778	-0.369568	-0.347627	-0.0436827	-0.169536	-0.403853	-0.1721	-0.409515	-0.205229	-0.384012	-0.392599	-0.100892	-0.380845	-0.0036586	-0.0075928	-0.108292	-0.280363	-0.0880571	-0.180606	-0.322643	-0.173104	-0.417627	-0.336296	-0.164031	-0.244369	-0.351405	-0.355722	-0.399564	-0.121237	-0.163989	-0.356798	-0.419117	0.761069
5-Hydroxyindole-3-aceticAcid	0.085866	0.200448	-0.555683	-0.0740655	-0.0186656	0.289077	-0.246087	-0.54785	-0.245158	-0.670958	-0.568895	-0.483463	-0.561039	-0.630946	-0.10646	-0.236187	0.428653	-0.0792326	0.201275	-0.316498	-0.194065	-0.35405	1.40556	-0.513888	-0.700761	-0.210589	-0.782696	0.0632071	-0.640583	-0.13733	-0.279864	-0.522117	0.232946	1.1257	0.701532	-0.275229	-0.550557	-0.516734	0.324661	1.92631	-0.660717	-0.631528	-0.749475	0.077178	-0.705654	1.77761	-0.621127	-0.698624	-0.569793
5-hydroxytryptophan	0.131064	-0.810548	0.111323	-0.204313	-1.12406	-1.13013	0.419744	0.599961	0.272793	-0.151452	0.553873	-0.405454	-0.946538	-0.450822	1.16768	-0.312906	-0.585442	-0.397896	0.253607	0.175739	-0.360641	-0.92712	0.110025	-0.836895	-0.0738505	-0.636197	-0.711146	1.34008	-0.434657	2.23777	0.678754	-0.215651	1.71011	0.648077	-0.515621	-0.956641	0.222107	-0.583016	0.84523	1.60498	-0.303937	-0.619768	-0.446354	-1.01675	-0.712419	0.851782	0.325619	-0.421814	-0.280173
Quinolinic acid	-0.0246664	-0.183553	-0.276255	0.383336	-0.0462991	-0.368136	-0.0768995	-0.472998	-0.0801256	-0.356563	-0.326484	-0.283349	-0.537196	-0.448818	1.15786	-0.592575	-0.59839	-0.553064	-0.12727	-0.282937	-0.167225	-0.458688	-0.330998	-0.715794	0.438211	-0.415495	-0.498001	0.279682	-0.479633	1.22677	-0.211127	0.0544288	-0.446126	0.541817	-0.298434	-0.659219	-0.616354	-0.406766	-0.512375	0.0615796	-0.39124	-0.63814	-0.433651	-0.237265	-0.26937	0.0697779	-0.485652	-0.563278	0.081687
Cinnabarinic Acid	-0.496723	-0.537901	-0.528733	-0.535906	-0.497903	-0.538654	-0.506739	-0.455674	-0.469457	-0.471778	-0.404097	-0.431638	-0.535631	-0.51134	-0.463686	-0.397165	-0.247337	-0.267966	-0.210116	-0.0460843	0.351438	-0.515282	-0.167977	-0.167764	-0.407432	-0.231082	-0.39102	0.107989	-0.40838	0.16817	0.364789	-0.0306386	-0.38704	1.87841	0.26651	0.0837541	0.654244	-0.0931698	-0.0773831	-0.138218	-0.0981684	-0.246352	-0.484921	-0.498026	-0.210765	-0.412511	0.0727194	-0.321207	0.65794
Indole-3-lactic Acid	-0.820178	-0.703896	-0.543241	-0.839782	0.684554	0.0899553	-0.833583	-0.631999	-0.158483	-1.01287	-0.774824	-0.692081	-1.27006	-1.19787	-1.083	-0.668293	1.76029	-0.690836	-0.99722	1.21564	-0.270033	-1.05846	0.161757	0.995901	0.279837	0.68465	0.489836	0.242472	-1.18094	-0.98181	0.424819	-0.309108	3.41042	0.0665363	0.726116	-0.796362	2.9183	1.27088	-0.235569	0.0855505	-0.587905	0.190668	0.0361764	0.0846295	0.315923	0.137836	-0.819073	-0.442406	-0.315418
Indole-3-carboxaldehyde	-0.179375	-0.299813	-0.244094	-0.718725	0.70757	0.0775501	-0.561154	-0.395117	0.0336154	-0.4987	0.34404	-0.859867	-0.685011	-0.851728	-0.341338	-0.719353	0.250558	-0.390628	-0.62959	-0.477812	-0.530644	0.00018321	0.549867	-0.326838	-0.539817	-0.122776	0.0845098	1.69339	-0.362862	0.0104238	-0.19904	-0.0326929	1.51255	-0.40989	-0.201174	-0.703626	5.48155	-0.0698198	-0.203928	0.42307	-0.623757	-0.557783	-0.667375	-0.335739	0.378786	0.0184234	-0.3989	-0.691705	-0.66204
Indole-3-acetic acid	0.386842	0.0594978	2.39429	-0.313209	1.68316	0.134442	-0.111906	0.7936	1.05485	0.850271	-0.0539472	-0.325672	-0.632617	-0.26755	0.287384	-0.320488	-1.1288	0.0884176	-0.262728	-0.195034	-0.50352	-1.06892	-0.807072	-0.851837	-0.312949	2.20734	-0.275098	1.15948	-0.548133	-0.771846	1.16533	-0.673033	3.05607	1.88046	-0.118111	-1.07225	-0.186787	0.643884	-1.1876	-0.475314	0.044801	-0.026948	-0.951758	-0.212576	-0.590345	-0.329291	-0.0023935	-1.2694	-0.573775
N-(3-Indolylacetyl)-L-alanine	0.0214146	0.52789	-0.390445	-0.736443	4.89879	0.515831	-0.660379	0.361848	-0.125148	0.0344011	-0.50083	-0.0527943	-0.766127	-0.152976	-0.530514	0.48522	-0.849612	0.325671	1.6234	0.325671	-0.394155	2.00094	0.555718	-0.85425	-0.796738	-1.03884	-0.836625	-0.235534	-0.483206	1.04457	-0.533297	0.334019	0.641986	0.630855	-0.142772	-0.95907	0.041822	1.31914	-0.691918	0.702281	0.498206	0.474089	-1.06018	-0.412707	-0.408997	-0.70676	-0.413635	-0.635334	0.260738
Indole-3-carboxylic acid	-0.183195	0.430824	-0.27081	0.769328	1.18804	0.293768	-0.0081579	-0.11276	0.875223	-0.0174636	0.166893	0.582788	-0.0060173	-0.345544	0.674633	-1.00479	-1.1276	-1.0158	0.16041	-0.455451	0.215941	-0.889095	-0.264185	-1.0776	0.494557	-0.440926	-0.583386	0.521049	-0.728218	0.0284444	-0.666957	-0.4844	1.55999	0.285579	-0.939119	-0.661615	-0.362261	-1.03692	-0.343091	0.842376	1.21746	-0.92001	-0.617171	-0.740545	-0.997723	1.20361	-0.887386	-1.07588	-0.720476
Indoxyl Sulfate Potassium Salt	0.658579	0.0690415	1.40197	1.54299	1.93312	1.28943	-0.16864	-0.159332	0.465779	-0.240486	0.0880679	0.0437836	0.0982415	0.0424983	0.34382	-0.696433	-0.634475	-0.234207	-0.558631	-0.688956	-0.679115	-0.632486	-0.64675	-0.422006	-0.703673	-0.370825	-0.384287	-0.0627137	-0.24387	-0.0730305	0.122869	-0.709105	0.357673	1.11458	-0.578147	-0.711693	-0.487513	-0.126852	-0.296319	-0.688081	-0.660337	0.0689572	-0.401089	-0.712345	-0.48907	-0.684712	-0.310416	-0.291896	-0.622992
Melatonin	-0.558602	-0.405188	0.274102	-0.867846	-1.10509	-0.307905	2.07738	-0.103595	1.94257	-0.460917	0.865129	2.51395	0.227635	-0.0981183	0.978277	0.106353	0.249057	-1.01651	0.264599	-0.334722	-0.187348	-0.929615	-0.408571	0.116984	-0.896436	0.836218	-0.314106	-0.431361	0.0906495	-0.122036	-1.08698	0.802958	-0.59613	-0.783449	-0.87896	-1.1299	-0.764846	-0.183402	1.19386	-0.401967	0.554757	-1.11162	0.571669	-1.00564	-0.458581	-0.956352	1.71595	0.481795	2.03422
5-Hydroxyanthranilic Acid	-0.495073	-0.733705	-0.790074	0.250978	-0.620055	-0.552066	1.10991	-1.0663	-0.18293	-1.08157	0.52154	-1.12195	0.691655	-1.00633	-0.384591	-0.573289	-1.48801	0.344846	1.78946	-1.3444	-0.943481	1.30254	1.42148	2.08485	-0.933062	0.0886404	-0.197382	-0.396643	-0.936423	-0.598784	-0.784505	-0.532332	1.59774	0.335963	-0.380846	0.725842	1.38964	2.89264	-0.356839	-0.300662	-0.950875	-0.165357	1.53518	-0.186819	0.174154	0.596058	0.24584	1.56106	0.456672
Indole-3-acetamide	-0.439931	0.0896133	-0.52658	0.254235	0.764259	-0.364886	0.913156	0.205326	0.926116	-0.392974	0.0836487	-0.135576	0.273701	-0.486184	-0.355289	-1.11056	-0.252102	-0.478267	6.02197	-0.0602057	-0.846064	1.65715	-0.311802	-0.991274	-0.863957	-0.0460534	-0.831478	0.939075	0.208091	-0.597504	0.0539886	-0.702264	1.107	-0.216423	-0.549191	-0.315163	-0.236648	-0.194246	0.595354	0.1209	-0.463464	-0.0176946	-0.484177	-0.162579	-0.129232	0.232654	-0.0550002	-0.63443	-0.201728
Nicotinamide (Vitamin B3)	-0.123979	-0.675422	0.263457	-0.751839	-0.613104	-0.421971	-0.0774282	-0.878481	-0.114697	-0.584836	-0.915903	-0.445919	-0.218577	-0.0070138	1.33146	0.91439	-0.59572	-0.847098	0.951385	-0.210961	-0.816176	0.0360751	4.12057	-0.651809	2.18561	0.133725	-0.8219	-0.187544	-0.598754	0.395492	-0.411592	-0.868432	0.326976	-0.317541	1.93997	0.324505	-0.301309	-0.65791	2.915	-0.0683607	-0.0687537	-0.0403741	-0.470788	-0.834452	-0.849447	0.0688004	-0.667515	1.29725	0.0760541
Serotonin	-0.378903	-0.403624	-0.364246	-0.408319	-0.352988	-0.405385	-0.375085	-0.413883	-0.404585	-0.353123	-0.397348	-0.353024	-0.296714	-0.37428	-0.313147	6.79757	0.435673	-0.0236159	-0.340965	0.308557	-0.319679	1.24986	0.0437786	-0.128797	-0.0049181	-0.262967	0.239671	-0.278143	0.945742	0.0284078	-0.359552	-0.319812	-0.1245	-0.252098	-0.229158	-0.387666	-0.288485	-0.263106	-0.240695	-0.205386	-0.196497	-0.0524962	-0.0165234	0.017234	-0.388492	-0.239402	-0.356705	-0.163645	-0.382075
Nicotinic Acid	-0.207771	-0.26527	-0.004075	0.705716	-0.348171	-0.183565	-0.0817547	-0.268303	-0.14671	-0.257869	-0.217583	-0.251007	-0.007998	-0.195	-0.34129	-0.259149	-0.265845	-0.213947	-0.0500837	-0.265094	-0.211017	3.70918	0.401184	-0.292193	0.0112457	0.0266685	-0.378757	-0.274804	-0.306067	-0.234489	-0.300586	-0.164674	-0.14518	-0.240536	-0.225716	-0.353086	-0.366914	-0.300131	-0.0944694	-0.177639	-0.206584	-0.147666	-0.373137	-0.377486	0.0509573	-0.368101	-0.224455	0.0645624	-0.353225
3-Hydroxy-DL-kynurenine	-0.255318	-0.557322	-0.418973	-0.240691	-0.117765	0.681874	-0.348227	-0.623966	0.0952007	-0.5906	-0.433049	-0.559647	-0.532569	-0.618257	0.429199	0.375649	-0.413116	-0.0647967	-0.352907	-0.419645	0.224876	-0.441885	-0.355102	-0.569501	0.560586	-0.587863	-0.532094	0.0480639	-0.178752	-0.47415	-0.493844	0.304851	-0.565204	-0.250846	0.732899	-0.471108	-0.629887	-0.141256	-0.526771	-0.424952	-0.26391	-0.318239	0.667099	-0.388962	-0.388689	-0.311114	-0.596422	-0.247889	1.0028
rac-Kynurenine	-0.601104	-0.129988	-0.163033	-0.236798	-0.0886779	-0.596123	-0.476828	-0.839193	0.115678	-0.685932	-0.680634	-0.733195	-0.821108	-1.11091	0.506869	-0.105741	-1.08466	-0.922179	-0.205113	1.05733	0.283379	-0.876339	0.192821	-1.29653	1.99644	0.0917511	-0.884534	0.435071	-0.614393	4.41369	-0.094854	1.32144	-0.390155	-0.0461765	0.171664	-0.767748	-0.955358	-0.687172	-0.558178	0.091379	-0.174547	-0.605497	-0.503328	-0.0352205	0.0936655	0.0900864	-0.381339	-0.264392	2.12572
3-hydroxyanthranilic acid	-0.0023106	-0.169928	-0.539371	-0.541411	-0.382179	0.213554	-0.166475	-0.363754	0.687968	-0.241062	-0.628478	-0.352919	-0.424675	-0.699989	0.0779074	-0.071267	-0.495293	0.51172	-0.72601	-0.696825	0.318792	-0.319609	1.34151	-0.753489	-0.436012	-0.758719	-0.804291	0.824966	-0.130482	6.01327	-0.6241	0.682978	-0.802228	-0.739569	-0.367171	-0.774012	-0.625527	-0.643486	-0.778798	0.848769	-0.530296	-0.750231	0.403197	-0.527421	-0.666947	1.01406	-0.585884	-0.618322	-0.38613
[truncated: 21 more columns]

## Sheet: 2C
		AP											HC
	3-HK	0.00058598	0.00115992	0.00041374	0.00100292	0.00119259	0.00043072	0.00096956	0.00143983	0.00139267	0.00087471	0.00249811	0.00070172	0.00021409	0.00034997	0.00045713	0.0002359
	XA	0.00747476	0.00737743	0.00830378	0.00757423	0.00769631	0.0132565	0.00901834	0.00983757	0.0113618	0.00850225	0.0101098	0.0071986	0.00635136	0.00613173	0.007242	0.00645398
	KA	0.00129706	0.0029966	0.00189602	0.00147709	0.0017616	0.00529421	0.00362633	0.00435414	0.00829938	0.00333586	0.00549317	0.00107305	0.00101454	0.00099758	0.00104047	0.00082005
	Kyn	0.0132198	0.0170627	0.0165508	0.0120716	0.0136268	0.0462311	0.0281071	0.030042	0.0564853	0.0195253	0.0281241	0.0165039	0.0110506	0.0102862	0.00857142	0.0137816
	IArA	0.00056565	0.00074958	0.00055206	0.00127192	0.00042396	0.00296536	0.00168396	0.00073776	0.00239957	0.00201642	0.00120974	0.00352102	0.00176962	0.00320763	0.0021884	0.00402885
	IPA	0.0050038	0.00742344	0.0085135	0.0147473	0.00741005	0.0244624	0.0157315	0.00730982	0.049153	0.0193875	0.0121204	0.0416682	0.0298617	0.0573994	0.0283931	0.0844985
	IAld	0.037154	0.0405483	0.0431183	0.029775	0.0305733	0.104806	0.0548923	0.0649662	0.1114	0.0303684	0.0537106	0.0215021	0.0249802	0.0149206	0.0238526	0.0324102
	ILA	0.405754	0.708419	0.531038	0.250544	0.385606	1.91841	1.06041	0.99809	2.21938	0.694506	1.11191	0.165487	0.209977	0.181937	0.306542	0.285558
	5-HIAA	0.0234883	0.0520598	0.0292316	0.0134009	0.0228469	0.0591198	0.078248	0.0487463	0.15054	0.0389989	0.0778238	0.012003	0.0134661	0.015415	0.0120602	0.0213831
			Below threshold?	P value	Mean of AP	Mean of HC	Difference	SE of difference	t ratio	df
		3-HK	Yes	0.023176	0.00109	0.000392	0.000696	0.000273	2.55	14
		XA	Yes	0.012826	0.00914	0.00668	0.00246	0.000864	2.85	14
		KA	Yes	0.017198	0.00362	0.000989	0.00263	0.000974	2.7	14
		Kyn	No	0.061291	0.0255	0.012	0.0135	0.00664	2.03	14
		IArA	Yes	0.004	0.00133	0.00294	-0.00162	0.000471	3.44	14
		IPA	Yes	0.002353	0.0156	0.0484	-0.0328	0.00885	3.71	14
		IAld	Yes	0.033811	0.0547	0.0235	0.0311	0.0132	2.35	14
		ILA	Yes	0.028397	0.935	0.23	0.705	0.289	2.44	14
		5-HIAA	Yes	0.043391	0.054	0.0149	0.0392	0.0176	2.22	14

## Sheet: S2B
Metabolite	Kynurenic acid	IPN
P10	4.2971	1	Wilcox'test
P17	3.7758	1	P_value	FDR	VIP_pred_OPLS-DA	VIP_PLS-DA	FC(IPN/non_IPN)	Log2FC(IPN/non_IPN)	Significant
P18	4.2084	1	0.0002169	0.07725	2.5531	2.3159	1.2028	0.2664	yes
P21	4.0603	1
P37	3.9295	1
P9	3.859	1
P1	2.6779	0
P11	3.4716	0
P12	3.7738	0
P13	3.3562	0
P14	3.3939	0
P15	3.4051	0
P16	3.318	0
P19	2.8736	0
P2	3.4809	0
P20	3.756	0
P22	3.0937	0
P23	3.1712	0
P26	3.4775	0
P27	3.0698	0
P28	3.0588	0
P29	3.3827	0
P3	3.2369	0
P30	3.2425	0
P31	3.4483	0
P32	3.7612	0
P33	3.025	0
P34	3.5282	0
P35	3.5186	0
P36	3.9269	0
P4	3.2285	0
P5	3.354	0
P6	3.2881	0
P7	3.1632	0
P8	3.4806	0

## Sheet: 2D
HC	AP-non-IC	AP-IC-S	AP-IC-M
14.506	24.809	10.224	26.327
16.495	11.855	6.6607	31.947
10.548	5.3651	74.136	14.991		Number of families	1
18.061	9.4936	40.597	219.56		Number of comparisons per family	6
25.249	10.748	24.166	28.885		Q	0.05
22.865	28.126	13.063	39.986
10.812	20.93	7.2563	9.2561		Two-stage linear step-up procedure of Benjamini, Krieger and Yekutieli	Mean rank diff.	Discovery?	q value	Individual P Value
6.9525	7.5334	295.05	48.254		HC vs. AP-non-IC	-1.348	No	0.5853	0.8362	A-B
25.452	20.784	23.015	346.56		HC vs. AP-IC-S	-7.452	No	0.3155	0.3519	A-C
12.017	7.2098	8.28	12.976		HC vs. AP-IC-M	-19.79	Yes	0.0283	0.0135	A-D
17.946	18.889	17.709	69.319		AP-non-IC vs. AP-IC-S	-6.104	No	0.3155	0.3756	B-C
19.864	8.6678	25.233	9.8183		AP-non-IC vs. AP-IC-M	-18.44	Yes	0.0283	0.0074	B-D
10.013	8.1769				AP-IC-S vs. AP-IC-M	-12.33	No	0.1928	0.1377	C-D
5.2904	24.855
	8.8489				Test details	Mean rank 1	Mean rank 2	Mean rank diff.	n1	n2
	30.414				HC vs. AP-non-IC	30.21	31.56	-1.348	14	32
	30.189				HC vs. AP-IC-S	30.21	37.67	-7.452	14	12
	24.432				HC vs. AP-IC-M	30.21	50	-19.79	14	12
	14.594				AP-non-IC vs. AP-IC-S	31.56	37.67	-6.104	32	12
	25.589				AP-non-IC vs. AP-IC-M	31.56	50	-18.44	32	12
	20.297				AP-IC-S vs. AP-IC-M	37.67	50	-12.33	12	12
	12.177
	20.726
	6.7459
	11.396
	21.245
	16.652
	10.532
	10.285
	7.7786
	23.692
	21.247

[truncated: 75 more sheets: 2E, 2F, 2G, 2H, 2I, S3A, S3B, S3C, S3E, S3F, S3G, S4D, S4E, 3B, 3C, 3D, S4F, S5A, S5B, 4E …]
